# Supplementary material for: Roles of the zona pellucida in gamete fusion and of the perivitelline space in blocking polyspermy in mice
Source: EMBO Rep. 2025 Dec 8;27(3):774–92. doi: 10.1038/s44319-025-00670-8 (PMC12894720; doi:10.1038/s44319-025-00670-8)
Supplement: Supplementary file 4 — Movie EV2 [file 44319_2025_670_MOESM4_ESM.zip › Movie EV2/EMBOR-2025-62296V2_Movie EV2 Legend.txt]

Movie EV2. Choreography 2 of a fertilizing spermatozoon penetrating the PVS of an unfertilized oocyte: The sequence shows a spermatozoon that has fully entered the PVS, undergoing the push-up phase, followed by sperm head immobilization, indicating successful membrane fusion.
