# Supplementary material for: Roles of the zona pellucida in gamete fusion and of the perivitelline space in blocking polyspermy in mice
Source: EMBO Rep. 2025 Dec 8;27(3):774–92. doi: 10.1038/s44319-025-00670-8 (PMC12894720; doi:10.1038/s44319-025-00670-8)
Supplement: Supplementary file 5 — Movie EV3 [file 44319_2025_670_MOESM5_ESM.zip › Movie EV3/EMBOR-2025-62296V2_Movie EV3 Legend.txt]

Movie EV3. Choreography 1 of a non-fertilizing spermatozoon penetrating the PVS of an unfertilized oocyte:The sequence includes a wiping phase, followed by a hopping phase during which the sperm fully enters the PVS. This is accompanied by increasing movements of the sperm head against the oolemma, driven by vigorous flagellum beating, which appears to prevent membrane fusion.
