# Supplementary material for: Roles of the zona pellucida in gamete fusion and of the perivitelline space in blocking polyspermy in mice
Source: EMBO Rep. 2025 Dec 8;27(3):774–92. doi: 10.1038/s44319-025-00670-8 (PMC12894720; doi:10.1038/s44319-025-00670-8)
Supplement: Supplementary file 7 — Movie EV5 [file 44319_2025_670_MOESM7_ESM.zip]

Archive with 3 entries (2 files):
- Movie EV5/
- Movie EV5/EMBOR-2025-62296V2_Movie EV5 Legend.txt
- Movie EV5/EMBOR-2025-62296V2_Movie EV5.mp4
