# Supplementary material for: Roles of the zona pellucida in gamete fusion and of the perivitelline space in blocking polyspermy in mice
Source: EMBO Rep. 2025 Dec 8;27(3):774–92. doi: 10.1038/s44319-025-00670-8 (PMC12894720; doi:10.1038/s44319-025-00670-8)
Supplement: Supplementary file 8 — Source data Fig. 2 [file 44319_2025_670_MOESM8_ESM.zip › Fig 2/Figures 2 B_C_D.xlsx]

## Sheet: Fig 2B &C
ovocytes	Monospermic Without PVS Sperm	Monospermic With PVS Sperm	dispermic	Unfertilized with PVS sperm	unfertilized without PVS sperm	total eggs	number of experiments
in vivo	131	25	0	14	41	211	10
standard in vitro	92	73	7	10	38	220	11
kinetic in vitro	23	31	3	14	22	93	11

## Sheet: Fig 2D
	egg with n penetrated sperm including fertilizing
number n of penetrated sperm including fertilizing sperm	in vivo	standard in vitro	kinetic in vitro
1	132	92	23
2	22	36	15
3	3	14	9
4		13	3
5		7	2
6		2	2
7		4	1
8		2	1
9		2	1
	in vivo	standard in vitro	kinetic in vitro
Number of experiments	10	11	11
