# Supplementary material for: Roles of the zona pellucida in gamete fusion and of the perivitelline space in blocking polyspermy in mice
Source: EMBO Rep. 2025 Dec 8;27(3):774–92. doi: 10.1038/s44319-025-00670-8 (PMC12894720; doi:10.1038/s44319-025-00670-8)
Supplement: Supplementary file 10 — Source data Fig. 5 [file 44319_2025_670_MOESM10_ESM.zip]

Archive with 21 entries (17 files):
- Fig 5/
- Fig 5/Fig 5A/
- Fig 5/Fig 5A/FertilizationProba.txt
- Fig 5/Fig 5A/Fig5A.py
- Fig 5/Fig 5A/readme Fig5A.txt
- Fig 5/Fig 5A/Sperm penetration time in fertilized oocytes.txt
- Fig 5/Fig 5A/Sperm penetration time in fertilized oocytes.xlsx
- Fig 5/Fig 5B/
- Fig 5/Fig 5B/Fig5B.py
- Fig 5/Fig 5B/readme Fig5B.txt
- Fig 5/Fig 5B/Sperm in the PVS.txt
- Fig 5/Fig 5B/Sperm penetration time in fertilized oocytes.txt
- Fig 5/Fig 5B/Sperm penetration time in fertilized oocytes.xlsx
- Fig 5/Fig 5B/ZP block.txt
- Fig 5/Fig 5C/
- Fig 5/Fig 5C/analysis.txt
- Fig 5/Fig 5C/Fig5C.py
- Fig 5/Fig 5C/readme Fig5C.txt
- Fig 5/Fig 5C/Sperm in the PVS.txt
- Fig 5/Fig 5C/Sperm penetration time in fertilized oocytes.txt
- Fig 5/Fig 5C/Sperm penetration time in fertilized oocytes.xlsx
