# Supplementary material for: Roles of the zona pellucida in gamete fusion and of the perivitelline space in blocking polyspermy in mice
Source: EMBO Rep. 2025 Dec 8;27(3):774–92. doi: 10.1038/s44319-025-00670-8 (PMC12894720; doi:10.1038/s44319-025-00670-8)
Supplement: Supplementary file 10 — Source data Fig. 5 [file 44319_2025_670_MOESM10_ESM.zip › Fig 5/Fig 5A/readme Fig5A.txt]

Fig5A.py: python program which generates figure 5A graphics and "FertilizationProba.txt". It calls "Sperm penetration time in fertilized oocytes.txt".

"Sperm penetration time in fertilized oocytes.txt": table with the time windows of penetration and fusion of every spermatozoa

"Sperm penetration time in fertilized oocytes.xlsx": excel version of the txt file.

"FertilizationProba.txt": probability distribution of time of fusion of a penetrated spermatozoon
