# Supplementary material for: Roles of the zona pellucida in gamete fusion and of the perivitelline space in blocking polyspermy in mice
Source: EMBO Rep. 2025 Dec 8;27(3):774–92. doi: 10.1038/s44319-025-00670-8 (PMC12894720; doi:10.1038/s44319-025-00670-8)
Supplement: Supplementary file 10 — Source data Fig. 5 [file 44319_2025_670_MOESM10_ESM.zip › Fig 5/Fig 5A/Sperm penetration time in fertilized oocytes.xlsx]

## Sheet: Sperm penetration time in ferti
	ovo 1				ovo 2		ovo 3					ovo 4			ovo 5				ovo 6		ovo 7			ovo 8		ovo 9		ovo 10				ovo 11								ovo 12		ovo 13
	1	1	2	3	4	4	5	5	6	6	7	8	8	9	10	10	11	12	13	13	14	14	15	16	16	17	17	18	18	19	20	21	21	22	23	24	25	26	27	28	28	29	29	30	31	32	33	34	35
0	1.25	1.25			2.5	2.5	3.25	3.25	3.5	3.5	3.75	4.33	4.33	4.66	5.25	5.25	5.5		6.5	6.5	7.33			8.5		9.5		10.25		10.5		11.125		11.25	11.375	11.5	11.625					13.111		13.222	13.333	13.444	13.555
1	1.25	1.25			2.5	2.5	3.25	3.25	3.5	3.5	3.75	4.33	4.33	4.66	5.25	5.25	5.5		6.5	6.5	7.33			8.5		9.5		10.25		10.5		11.125		11.25	11.375	11.5	11.625					13.111		13.222	13.333	13.444	13.555
2	1.25	1.25			2.5	2.5	3.25	3.25	3.5	3.5	3.75	4.33	4.33	4.66	5.25	5.25	5.5		6.5	6.5	7.33			8.5		9.5		10.25		10.5		11.125		11.25	11.375	11.5	11.625					13.111		13.222	13.333	13.444	13.555
3	1.25	1.25			2.5	2.5	3.25	3.25	3.5	3.5	3.75	4.33	4.33	4.66	5.25	5.25	5.5		6.5	6.5	7.33			8.5		9.5		10.25		10.5		11.125		11.25	11.375	11.5	11.625					13.111		13.222	13.333	13.444	13.555
4	1.25	1.25			2.5	2.5	3.25	3.25	3.5	3.5	3.75	4.33	4.33	4.66	5.25	5.25	5.5		6.5	6.5	7.33			8.5		9.5		10.25		10.5		11.125		11.25	11.375	11.5	11.625					13.111		13.222	13.333	13.444	13.555
5	1.25	1.25			2.5	2.5	3.25	3.25	3.5	3.5	3.75	4.33	4.33	4.66	5.25	5.25	5.5		6.5	6.5	7.33			8.5		9.5		10.25		10.5		11.125		11.25	11.375	11.5	11.625					13.111		13.222	13.333	13.444	13.555
6	1.25	1.25			2.5	2.5	3.25	3.25	3.5	3.5	3.75	4.33	4.33	4.66	5.25	5.25	5.5		6.5	6.5	7.33			8.5		9.5		10.25		10.5		11.125		11.25	11.375	11.5	11.625					13.111		13.222	13.333	13.444	13.555
7	1.25	1.25			2.5	2.5	3.25	3.25	3.5	3.5	3.75	4.33	4.33	4.66	5.25	5.25	5.5		6.5	6.5	7.33			8.5		9.5		10.25		10.5		11.125		11.25	11.375	11.5	11.625					13.111		13.222	13.333	13.444	13.555
8	1.25	1.25			2.5	2.5	3.25	3.25	3.5	3.5	3.75	4.33	4.33	4.66	5.25	5.25	5.5		6.5	6.5	7.33			8.5		9.5		10.25		10.5		11.125		11.25	11.375	11.5	11.625					13.111		13.222	13.333	13.444	13.555
9	1.25	1.25			2.5	2.5	3.25	3.25	3.5	3.5	3.75	4.33	4.33	4.66	5.25	5.25	5.5		6.5	6.5	7.33			8.5		9.5		10.25		10.5		11.125		11.25	11.375	11.5	11.625					13.111		13.222	13.333	13.444	13.555
10	1.25	1.25			2.5	2.5	3.25	3.25	3.5	3.5	3.75	4.33	4.33	4.66	5.25	5.25	5.5		6.5	6.5	7.33			8.5		9.5		10.25		10.5		11.125		11.25	11.375	11.5	11.625					13.111		13.222	13.333	13.444	13.555
11	1.25	1.25			2.5	2.5	3.25	3.25	3.5	3.5	3.75	4.33	4.33	4.66	5.25	5.25	5.5		6.5	6.5	7.33			8.5		9.5		10.25		10.5		11.125		11.25	11.375	11.5	11.625					13.111		13.222	13.333	13.444	13.555
12	1.25	1.25			2.5	2.5	3.25	3.25	3.5	3.5	3.75	4.33	4.33	4.66	5.25	5.25	5.5		6.5	6.5	7.33			8.5		9.5		10.25		10.5		11.125		11.25	11.375	11.5	11.625					13.111		13.222	13.333	13.444	13.555
13	1.25	1.25			2.5	2.5	3.25	3.25	3.5	3.5	3.75	4.33	4.33	4.66	5.25	5.25	5.5		6.5	6.5	7.33			8.5		9.5		10.25		10.5		11.125		11.25	11.375	11.5	11.625					13.111		13.222	13.333	13.444	13.555
14	1.25	1.25			2.5	2.5	3.25	3.25	3.5	3.5	3.75	4.33	4.33	4.66	5.25	5.25	5.5		6.5	6.5	7.33			8.5		9.5		10.25		10.5		11.125		11.25	11.375	11.5	11.625					13.111		13.222	13.333	13.444	13.555
15	1.25	1.25			2.5	2.5	3.25	3.25	3.5	3.5	3.75	4.33	4.33	4.66	5.25	5.25	5.5		6.5	6.5	7.33			8.5		9.5		10.25		10.5		11.125		11.25	11.375	11.5	11.625					13.111		13.222	13.333	13.444	13.555
16	1.25	1.25			2.5	2.5	3.25	3.25	3.5	3.5	3.75	4.33	4.33	4.66	5.25	5.25	5.5		6.5	6.5	7.33			8.5		9.5		10.25		10.5		11.125		11.25	11.375	11.5	11.625					13.111		13.222	13.333	13.444	13.555
17	1.25	1.25			2.5	2.5	3.25	3.25	3.5	3.5	3.75	4.33	4.33	4.66	5.25	5.25	5.5		6.5	6.5	7.33			8.5		9.5		10.25		10.5		11.125		11.25	11.375	11.5	11.625					13.111		13.222	13.333	13.444	13.555
18	1.25				2.5	2.5	3.25	3.25	3.5	3.5	3.75	4.33	4.33	4.66	5.25	5.25	5.5		6.5	6.5	7.33			8.5		9.5		10.25		10.5		11.125		11.25	11.375	11.5	11.625					13.111		13.222	13.333	13.444	13.555
19	1.25				2.5		3.25	3.25	3.5	3.5	3.75	4.33	4.33	4.66	5.25	5.25	5.5		6.5	6.5	7.33			8.5		9.5		10.25		10.5		11.125		11.25	11.375	11.5	11.625					13.111		13.222	13.333	13.444	13.555
20	1.25				2.5		3.25	3.25	3.5	3.5	3.75	4.33	4.33	4.66	5.25	5.25	5.5		6.5	6.5	7.33			8.5		9.5		10.25		10.5		11.125		11.25	11.375	11.5	11.625					13.111		13.222	13.333	13.444	13.555
21	1.25				2.5		3.25	3.25	3.5	3.5	3.75	4.33	4.33	4.66	5.25	5.25	5.5		6.5	6.5	7.33			8.5		9.5		10.25		10.5		11.125		11.25	11.375	11.5	11.625					13.111		13.222	13.333	13.444	13.555
22	1.25				2.5		3.25	3.25	3.5	3.5	3.75	4.33	4.33	4.66	5.25	5.25	5.5		6.5	6.5	7.33			8.5		9.5		10.25		10.5		11.125		11.25	11.375	11.5	11.625					13.111		13.222	13.333	13.444	13.555
23	1.25				2.5		3.25	3.25	3.5	3.5	3.75	4.33	4.33	4.66	5.25	5.25	5.5		6.5	6.5	7.33	7.33		8.5		9.5		10.25		10.5		11.125		11.25	11.375	11.5	11.625					13.111		13.222	13.333	13.444	13.555
24	1.25				2.5		3.25	3.25	3.5	3.5	3.75	4.33	4.33	4.66	5.25	5.25	5.5		6.5	6.5	7.33	7.33		8.5		9.5		10.25		10.5		11.125		11.25	11.375	11.5	11.625					13.111		13.222	13.333	13.444	13.555
25	1.25				2.5		3.25	3.25	3.5	3.5	3.75	4.33	4.33	4.66	5.25	5.25	5.5		6.5	6.5	7.33	7.33		8.5		9.5		10.25		10.5		11.125		11.25	11.375	11.5	11.625					13.111		13.222	13.333	13.444	13.555
26	1.25				2.5		3.25	3.25	3.5	3.5	3.75	4.33	4.33	4.66	5.25	5.25	5.5		6.5	6.5	7.33	7.33		8.5		9.5		10.25		10.5		11.125		11.25	11.375	11.5	11.625					13.111		13.222	13.333	13.444	13.555
27	1.25				2.5		3.25	3.25	3.5	3.5	3.75	4.33	4.33	4.66	5.25	5.25	5.5		6.5	6.5	7.33	7.33		8.5		9.5		10.25		10.5		11.125		11.25	11.375	11.5	11.625					13.111		13.222	13.333	13.444	13.555
28	1.25				2.5		3.25	3.25	3.5	3.5	3.75	4.33	4.33	4.66	5.25	5.25	5.5		6.5	6.5	7.33	7.33		8.5		9.5		10.25		10.5		11.125		11.25	11.375	11.5	11.625					13.111		13.222	13.333	13.444	13.555
29	1.25				2.5		3.25	3.25	3.5	3.5	3.75	4.33	4.33	4.66	5.25	5.25	5.5		6.5	6.5	7.33	7.33		8.5		9.5		10.25		10.5		11.125		11.25	11.375	11.5	11.625					13.111		13.222	13.333	13.444	13.555
30	1.25				2.5		3.25		3.5		3.75	4.33	4.33	4.66	5.25	5.25	5.5		6.5	6.5	7.33	7.33		8.5		9.5		10.25		10.5		11.125		11.25	11.375	11.5	11.625					13.111		13.222	13.333	13.444	13.555
31	1.25				2.5		3.25		3.5		3.75	4.33	4.33	4.66	5.25	5.25	5.5		6.5	6.5	7.33	7.33		8.5		9.5		10.25		10.5		11.125		11.25	11.375	11.5	11.625					13.111		13.222	13.333	13.444	13.555
32	1.25				2.5		3.25		3.5		3.75	4.33	4.33	4.66	5.25	5.25	5.5		6.5	6.5	7.33	7.33		8.5		9.5		10.25		10.5		11.125		11.25	11.375	11.5	11.625					13.111		13.222	13.333	13.444	13.555
33	1.25				2.5		3.25		3.5		3.75	4.33	4.33	4.66	5.25	5.25	5.5		6.5	6.5	7.33	7.33		8.5		9.5		10.25		10.5		11.125		11.25	11.375	11.5	11.625					13.111		13.222	13.333	13.444	13.555
34	1.25				2.5		3.25		3.5		3.75	4.33	4.33	4.66	5.25	5.25	5.5		6.5	6.5	7.33	7.33		8.5		9.5		10.25		10.5		11.125		11.25	11.375	11.5	11.625					13.111		13.222	13.333	13.444	13.555
35	1.25				2.5		3.25		3.5		3.75	4.33		4.66	5.25	5.25	5.5		6.5	6.5	7.33	7.33		8.5		9.5		10.25		10.5		11.125		11.25	11.375	11.5	11.625					13.111		13.222	13.333	13.444	13.555
36	1.25				2.5		3.25		3.5		3.75	4.33		4.66	5.25		5.5		6.5	6.5	7.33	7.33		8.5		9.5		10.25		10.5		11.125		11.25	11.375	11.5	11.625					13.111		13.222	13.333	13.444	13.555
37	1.25				2.5		3.25		3.5		3.75	4.33		4.66	5.25		5.5		6.5	6.5	7.33	7.33		8.5		9.5		10.25		10.5		11.125		11.25	11.375	11.5	11.625					13.111		13.222	13.333	13.444	13.555
38					2.5		3.25		3.5		3.75	4.33		4.66	5.25		5.5		6.5	6.5	7.33	7.33		8.5		9.5		10.25		10.5		11.125		11.25	11.375	11.5	11.625			12.5		13.111		13.222	13.333	13.444	13.555
39							3.25		3.5		3.75	4.33		4.66	5.25		5.5				7.33	7.33		8.5		9.5		10.25		10.5		11.125		11.25	11.375	11.5	11.625			12.5		13.111		13.222	13.333	13.444	13.555
40							3.25		3.5		3.75	4.33		4.66	5.25		5.5				7.33	7.33		8.5		9.5		10.25		10.5		11.125		11.25	11.375	11.5	11.625			12.5		13.111		13.222	13.333	13.444	13.555
41							3.25		3.5		3.75	4.33		4.66	5.25		5.5				7.33	7.33		8.5		9.5		10.25		10.5		11.125		11.25	11.375	11.5	11.625			12.5		13.111		13.222	13.333	13.444	13.555
42							3.25		3.5		3.75	4.33		4.66	5.25		5.5				7.33	7.33		8.5	8.5	9.5		10.25		10.5		11.125		11.25	11.375	11.5	11.625			12.5		13.111		13.222	13.333	13.444	13.555
43							3.25		3.5		3.75	4.33		4.66	5.25		5.5				7.33	7.33		8.5	8.5	9.5		10.25		10.5		11.125		11.25	11.375	11.5	11.625			12.5		13.111		13.222	13.333	13.444	13.555
44							3.25		3.5		3.75	4.33		4.66	5.25		5.5				7.33				8.5		9.5	10.25		10.5		11.125		11.25	11.375	11.5	11.625			12.5		13.111		13.222	13.333	13.444	13.555
45							3.25		3.5		3.75	4.33		4.66	5.25		5.5				7.33						9.5	10.25	10.25	10.5		11.125		11.25	11.375	11.5	11.625			12.5		13.111		13.222	13.333	13.444	13.555
46							3.25		3.5		3.75	4.33		4.66	5.25		5.5				7.33							10.25	10.25	10.5		11.125	11.125	11.25	11.375	11.5	11.625			12.5	12.5	13.111		13.222	13.333	13.444	13.555
47							3.25		3.5		3.75	4.33		4.66	5.25		5.5				7.33							10.25	10.25	10.5		11.125	11.125	11.25	11.375	11.5	11.625			12.5	12.5	13.111		13.222	13.333	13.444	13.555
48							3.25		3.5		3.75	4.33		4.66	5.25		5.5				7.33							10.25	10.25	10.5		11.125	11.125	11.25	11.375	11.5	11.625			12.5	12.5	13.111	13.111	13.222	13.333	13.444	13.555
49							3.25		3.5		3.75	4.33		4.66	5.25		5.5				7.33							10.25	10.25	10.5		11.125	11.125	11.25	11.375	11.5	11.625			12.5	12.5	13.111	13.111	13.222	13.333	13.444	13.555
50							3.25		3.5		3.75	4.33		4.66	5.25		5.5				7.33							10.25	10.25	10.5		11.125	11.125	11.25	11.375	11.5	11.625			12.5	12.5	13.111	13.111	13.222	13.333	13.444	13.555
51							3.25		3.5		3.75	4.33		4.66	5.25		5.5				7.33							10.25	10.25	10.5		11.125	11.125	11.25	11.375	11.5	11.625			12.5	12.5	13.111	13.111	13.222	13.333	13.444	13.555
52							3.25		3.5		3.75	4.33		4.66	5.25		5.5				7.33							10.25	10.25	10.5		11.125	11.125	11.25	11.375	11.5	11.625			12.5	12.5	13.111	13.111	13.222	13.333	13.444	13.555
53							3.25		3.5		3.75	4.33		4.66	5.25		5.5				7.33							10.25	10.25	10.5		11.125	11.125	11.25	11.375	11.5	11.625			12.5	12.5	13.111	13.111	13.222	13.333	13.444	13.555
54							3.25		3.5		3.75	4.33		4.66	5.25		5.5				7.33							10.25	10.25	10.5		11.125	11.125	11.25	11.375	11.5	11.625			12.5	12.5	13.111	13.111	13.222	13.333	13.444	13.555
55							3.25		3.5		3.75				5.25		5.5				7.33							10.25	10.25	10.5		11.125	11.125	11.25	11.375	11.5	11.625			12.5	12.5	13.111	13.111	13.222	13.333	13.444	13.555
56							3.25		3.5		3.75										7.33							10.25	10.25	10.5		11.125		11.25	11.375	11.5	11.625			12.5	12.5	13.111	13.111	13.222	13.333	13.444	13.555
57							3.25		3.5		3.75										7.33							10.25	10.25	10.5		11.125		11.25	11.375	11.5	11.625			12.5	12.5	13.111	13.111	13.222	13.333	13.444	13.555
58							3.25		3.5		3.75										7.33							10.25	10.25	10.5		11.125		11.25	11.375	11.5	11.625			12.5	12.5	13.111	13.111	13.222	13.333	13.444	13.555
59							3.25		3.5		3.75										7.33							10.25	10.25	10.5		11.125		11.25	11.375	11.5	11.625			12.5	12.5	13.111	13.111	13.222	13.333	13.444	13.555
60							3.25		3.5		3.75										7.33							10.25	10.25	10.5		11.125		11.25	11.375	11.5	11.625			12.5	12.5	13.111	13.111	13.222	13.333	13.444	13.555
61							3.25		3.5		3.75										7.33							10.25		10.5		11.125		11.25	11.375	11.5	11.625			12.5	12.5	13.111		13.222	13.333	13.444	13.555
62							3.25		3.5		3.75										7.33							10.25		10.5		11.125		11.25	11.375	11.5	11.625			12.5	12.5	13.111		13.222	13.333	13.444	13.555
63							3.25		3.5		3.75										7.33							10.25		10.5		11.125		11.25	11.375	11.5	11.625			12.5	12.5	13.111		13.222	13.333	13.444	13.555
64							3.25		3.5		3.75										7.33							10.25		10.5		11.125		11.25	11.375	11.5	11.625			12.5	12.5	13.111		13.222	13.333	13.444	13.555
65							3.25		3.5		3.75										7.33							10.25		10.5		11.125		11.25	11.375	11.5	11.625			12.5	12.5	13.111		13.222	13.333	13.444	13.555
66							3.25		3.5		3.75										7.33							10.25		10.5		11.125		11.25	11.375	11.5	11.625			12.5	12.5	13.111		13.222	13.333	13.444	13.555
67							3.25		3.5		3.75										7.33							10.25		10.5		11.125		11.25	11.375	11.5	11.625			12.5		13.111		13.222	13.333	13.444	13.555
68							3.25		3.5		3.75										7.33		7.66					10.25		10.5		11.125		11.25	11.375	11.5	11.625			12.5		13.111		13.222	13.333	13.444	13.555
69							3.25		3.5		3.75												7.66					10.25		10.5		11.125		11.25	11.375	11.5	11.625			12.5		13.111		13.222	13.333	13.444	13.555
70							3.25		3.5		3.75												7.66					10.25		10.5		11.125		11.25	11.375	11.5	11.625			12.5		13.111		13.222	13.333	13.444	13.555
71							3.25		3.5		3.75												7.66					10.25		10.5		11.125		11.25	11.375	11.5	11.625			12.5		13.111		13.222	13.333	13.444	13.555
72							3.25		3.5		3.75												7.66					10.25		10.5		11.125		11.25	11.375	11.5	11.625			12.5		13.111		13.222	13.333	13.444	13.555
73							3.25		3.5		3.75												7.66					10.25		10.5		11.125		11.25	11.375	11.5	11.625			12.5		13.111		13.222	13.333	13.444	13.555
74							3.25		3.5		3.75												7.66					10.25		10.5		11.125		11.25	11.375	11.5	11.625			12.5		13.111		13.222	13.333	13.444	13.555
75							3.25		3.5		3.75												7.66					10.25		10.5										12.5		13.111		13.222	13.333	13.444	13.555
76							3.25		3.5		3.75												7.66					10.25		10.5										12.5		13.111		13.222	13.333	13.444	13.555	13.666
77							3.25		3.5		3.75												7.66					10.25		10.5										12.5								13.666
78							3.25		3.5		3.75												7.66					10.25		10.5										12.5								13.666
79							3.25		3.5		3.75												7.66					10.25		10.5										12.5								13.666
80							3.25		3.5		3.75												7.66					10.25		10.5										12.5								13.666
81							3.25		3.5		3.75												7.66																	12.5								13.666
82							3.25		3.5		3.75												7.66																	12.5								13.666
83							3.25		3.5		3.75												7.66																	12.5								13.666
84							3.25		3.5		3.75												7.66																	12.5								13.666
85							3.25		3.5		3.75												7.66																	12.5								13.666
86							3.25		3.5		3.75												7.66																	12.5								13.666
87							3.25		3.5		3.75												7.66																	12.5								13.666
88							3.25		3.5		3.75												7.66																	12.5								13.666
89							3.25		3.5		3.75												7.66																	12.5								13.666
90							3.25		3.5		3.75												7.66																	12.5								13.666
91							3.25		3.5		3.75												7.66																	12.5								13.666
92							3.25		3.5		3.75												7.66																									13.666
93																							7.66																									13.666
94																							7.66																									13.666
95																							7.66																									13.666
96																							7.66																									13.666
97																							7.66																									13.666
98																							7.66																									13.666
99																							7.66																									13.666
100																							7.66																									13.666
101																							7.66																									13.666
102																							7.66								10.75																	13.666
103																							7.66								10.75																	13.666
104																							7.66								10.75																	13.666
105																							7.66								10.75																	13.666
106																							7.66								10.75																	13.666
107																							7.66								10.75																	13.666
108																							7.66								10.75																	13.666
109																							7.66								10.75																	13.666
110																							7.66								10.75																	13.666
111																							7.66								10.75																	13.666
112																							7.66								10.75																	13.666
113																							7.66								10.75																	13.666
114																							7.66								10.75																	13.666
115																															10.75																	13.666
116																															10.75																	13.666
117																															10.75																	13.666
118																															10.75							11.75	11.875									13.666
119																															10.75							11.75	11.875									13.666
120																															10.75							11.75	11.875									13.666
121																															10.75							11.75	11.875									13.666
122																															10.75							11.75	11.875									13.666
123																															10.75							11.75	11.875									13.666	13.777
124																															10.75							11.75	11.875										13.777
125			1.5															5.75													10.75							11.75	11.875										13.777
126			1.5															5.75													10.75							11.75	11.875										13.777
127			1.5															5.75													10.75							11.75	11.875										13.777
128			1.5															5.75													10.75							11.75	11.875										13.777
129			1.5															5.75													10.75							11.75	11.875										13.777
130			1.5															5.75													10.75							11.75	11.875										13.777
131			1.5															5.75																				11.75	11.875										13.777
132			1.5															5.75																				11.75	11.875										13.777
133			1.5															5.75																				11.75	11.875										13.777
134			1.5															5.75																				11.75	11.875										13.777
135			1.5															5.75																				11.75	11.875										13.777
136			1.5															5.75																				11.75	11.875										13.777
137			1.5															5.75																				11.75	11.875										13.777
138			1.5															5.75																				11.75	11.875										13.777
139			1.5															5.75																				11.75	11.875										13.777
140			1.5															5.75																				11.75	11.875										13.777
141			1.5															5.75																				11.75	11.875										13.777
142			1.5															5.75																				11.75	11.875										13.777
143			1.5															5.75																				11.75	11.875										13.777
144			1.5															5.75																				11.75	11.875										13.777
145			1.5															5.75																				11.75	11.875										13.777
146			1.5															5.75																				11.75	11.875										13.777
147			1.5															5.75																				11.75	11.875										13.777
148			1.5															5.75																				11.75	11.875										13.777
149			1.5															5.75																				11.75	11.875										13.777
150			1.5															5.75																				11.75	11.875										13.777
151			1.5															5.75																				11.75	11.875										13.777
152			1.5															5.75																				11.75	11.875										13.777
153			1.5															5.75																				11.75	11.875										13.777
154			1.5																																			11.75	11.875										13.777
155			1.5																																			11.75	11.875										13.777
156			1.5																																			11.75	11.875										13.777
157			1.5																																			11.75	11.875										13.777
158			1.5																																			11.75	11.875										13.777
159			1.5																																			11.75	11.875										13.777
160			1.5																																			11.75	11.875										13.777
161			1.5																																			11.75	11.875										13.777
162			1.5																																			11.75	11.875										13.777
163			1.5																																			11.75	11.875										13.777
164			1.5																																			11.75	11.875										13.777
165			1.5																																			11.75	11.875										13.777
166			1.5																																			11.75	11.875										13.777
167			1.5																																			11.75	11.875										13.777
168			1.5																																			11.75	11.875										13.777
169			1.5																																			11.75	11.875										13.777
170			1.5																																			11.75	11.875										13.777
171			1.5																																			11.75	11.875										13.777
172			1.5																																			11.75	11.875										13.777
173			1.5																																			11.75	11.875										13.777
174			1.5																																			11.75	11.875										13.777
175			1.5																																			11.75	11.875										13.777
176			1.5																																														13.777
177			1.5																																														13.777
178			1.5																																														13.777
179			1.5																																														13.777
180			1.5																																														13.777
181			1.5																																														13.777
182			1.5																																														13.777
183			1.5																																														13.777
184			1.5																																														13.777
185			1.5	1.75																																													13.777
186				1.75																																													13.777
187				1.75																																													13.777
188				1.75																																													13.777
189				1.75																																													13.777
190				1.75																																													13.777
191				1.75																																													13.777
192				1.75																																													13.777
193				1.75																																													13.777
194				1.75																																													13.777
195				1.75																																													13.777
196				1.75																																													13.777
197				1.75																																													13.777
198				1.75																																													13.777
199				1.75																																													13.777
200				1.75																																													13.777
201				1.75																																													13.777
202				1.75																																													13.777
203				1.75																																													13.777
204				1.75																																													13.777
205				1.75																																													13.777
206				1.75																																													13.777
207				1.75																																													13.777
208				1.75																																													13.777
209				1.75																																													13.777
210				1.75																																													13.777
211				1.75																																													13.777
212				1.75																																													13.777
213				1.75																																													13.777
214				1.75																																													13.777
215				1.75																																													13.777
216				1.75																																													13.777
217				1.75																																													13.777
218				1.75																																													13.777
219				1.75																																													13.777
220				1.75																																													13.777
221				1.75																																													13.777
222				1.75																																													13.777
223				1.75																																													13.777
224				1.75																																													13.777
225				1.75																																													13.777
226				1.75																																													13.777
227				1.75																																													13.777
228				1.75																																													13.777
229				1.75																																													13.777
230				1.75																																													13.777
231				1.75																																													13.777
232				1.75																																													13.777
233				1.75																																													13.777
234				1.75																																													13.777
235				1.75																																													13.777
236				1.75																																													13.777
237				1.75																																													13.777
238				1.75																																													13.777
239				1.75																																													13.777
240				1.75																																													13.777
241				1.75																																													13.777
242				1.75																																													13.777
243				1.75																																													13.777
244				1.75																																													13.777
245				1.75																																													13.777
246				1.75																																													13.777
247				1.75																																													13.777
248				1.75																																													13.777
249				1.75																																													13.777
250				1.75																																													13.777
251				1.75																																													13.777
252				1.75																																													13.777
253				1.75																																													13.777
254				1.75																																													13.777
[truncated: 149 more columns]
