# Supplementary material for: Roles of the zona pellucida in gamete fusion and of the perivitelline space in blocking polyspermy in mice
Source: EMBO Rep. 2025 Dec 8;27(3):774–92. doi: 10.1038/s44319-025-00670-8 (PMC12894720; doi:10.1038/s44319-025-00670-8)
Supplement: Supplementary file 10 — Source data Fig. 5 [file 44319_2025_670_MOESM10_ESM.zip › Fig 5/Fig 5B/Fig5B.py]

# -*- coding: utf-8 -*-
"""
Created on Wed Dec  6 04:49:14 2023

@author: nicol
"""

import numpy as np
import math
import matplotlib.pyplot as plt
import os
from scipy import optimize
import matplotlib
from collections import OrderedDict
from scipy.stats import norm

plt.rcParams["figure.dpi"] = 144

os.chdir("./.")
data1 = open("Sperm penetration time in fertilized oocytes.txt", "r")
fichier = open("ZP block.txt", "w")
fichier2 = open("Sperm in the PVS.txt", "w")


Tmax=254
Tmin=-Tmax
Tobsmin=15


lines=data1.readlines()
lcolovo=[]
lt=[]
lfec=[]
for i in range(len(lines)):
    line=lines[i]
    lineB=line.split("\t")
    if i==0:
        n=1
        n2=1
        for c in range(len(lineB)):
            if lineB[c]=="ovo "+str(n):
                lcolovo.append(c)
                n=n+1
    if i>=2:
        lt.append(float(lineB[0]))

        
        
line=lines[1]  
lineSPZ=line.split("\t")      
Nspz=int(lineSPZ[-1])
        
        
ltspz=[]
ovo=0
ovoB=0
ltspz=[]
ovo=0
for spz in np.arange(1,len(lineB)):
    if spz==lcolovo[ovo]:
        if ovo<(len(lcolovo)-1):
            ovo3=ovo
            ovo=ovo+1
            ovo2=ovo
        else:
            ovo2=ovo+1
            ovo3=ovo
    if lineSPZ[spz]!=lineSPZ[spz-1]:
        ton=False
        for c in np.arange(2,len(lines)):
            line=lines[c]
            lineB=line.split("\t")
            if ton==False and lineB[spz]!="" and lineB[spz]!="\n":
                t1=max(lt[c-2],0)
                ton=True
            if ton==True and (lineB[spz]=="" or lineB[spz]=="\n"):
                t2=lt[c-3]
                break
            if ton==True and c==(len(lines)-1):
                t2=lt[c-2]
                break
        ltspz.append([ovo2,t1,t2,t2-t1+1])

lfuse=[]        
for spz in np.arange(1,len(lineB)):        
    if spz==lcolovo[ovoB]+1:
        if ovoB<(len(lcolovo)-1):
            ovoB=ovoB+1
            ovoB2=ovoB
        else:
            ovoB2=ovoB+1
    if lineSPZ[spz-1]==lineSPZ[spz]:
        ton2=False
        for c in np.arange(2,len(lines)):
            line=lines[c]
            lineB=line.split("\t")
            if ton2==False and lineB[spz]!="" and lineB[spz]!="\n":
                t1b=max(lt[c-2],0)
                ton2=True
            if ton2==True and (lineB[spz]=="" or lineB[spz]=="\n"):
                t2b=lt[c-3]
                break
            if ton2==True and c==(len(lines)-1):
                t2b=lt[c-2]
                break
        spnum=int(lineSPZ[spz])
        lfec.append([ovoB2,spnum,t1b,t2b,t2b-t1b+1])
        lfuse.append(spnum)
lfec2=np.array(lfec)
Novo=len(lcolovo)

lfuseovo=[0]
i=0
ovo=1
while ovo<Novo:
    li=[i]
    while lfec[i][0]==lfec[i+1][0]:
        li.append(i+1)
        i=i+1
    lfuseovo.append(li)
    ovo=ovo+1
    i=i+1
lfuseovo.append([i])


Mataf=np.zeros((-Tmin+Tmax+1,len(lfec)))
MatafCum=np.zeros((-Tmin+Tmax+1,len(lfec)))
Matapf=np.zeros((-Tmin+Tmax+1,len(lfec)))
MatapfCum=np.zeros((-Tmin+Tmax+1,len(lfec)))


for sp in range(len(lfec)):
    for t in np.arange(lfec[sp][2],lfec[sp][3]+1):
        Mataf[int(t-Tmin)][sp]=1/lfec[sp][4]
        
for sp in range(len(lfec)):
    for t in np.arange(Tmin+1,Tmax+1):
        sp=int(sp)
        t=int(t)
        MatafCum[t-Tmin][sp]=MatafCum[t-1-Tmin][sp]+Mataf[t-Tmin][sp]
        
for sp in range(len(lfec)):
    for t in np.arange(lfec[sp][2],lfec[sp][3]+1):
        Pbefore=1        
        for sp2 in range(len(lfec)):
            if lfec[sp2][0]==lfec[sp][0] and sp2!=sp:
                Pbefore=Pbefore*(1-MatafCum[int(t-Tmin-1)][sp2])
        Matapf[int(t-Tmin)][sp]=Pbefore*Mataf[int(t-Tmin)][sp]

sp1=0
while sp1<(len(lfec)-1):
    sp2=sp1
    while lfec[sp1][0]==lfec[sp2][0]:
        sp2=sp2+1
    sp2=sp2-1
    Norm=np.sum(Matapf[:,sp1:(sp2+1)])
    Matapf[:,sp1:(sp2+1)]=Matapf[:,sp1:(sp2+1)]/Norm
    sp1=sp2+1
    
    
for sp in range(len(lfec)):
    for t in np.arange(Tmin+1,Tmax+1):
        sp=int(sp)
        t=int(t)
        MatapfCum[t-Tmin][sp]=MatapfCum[t-1-Tmin][sp]+Matapf[t-Tmin][sp]
        
        
Mat=np.zeros((-Tmin+Tmax+1,Nspz+1)) 
sp1=0
for ovo in np.arange(1,Novo+1):
    sp2=sp1
    if ovo<Novo:
        imax=lcolovo[ovo]-1
    else:
        imax=len(lineSPZ)-1
    while lfec[sp1][0]==lfec[sp2][0]:
        sp2=sp2+1
        if sp2==len(lfec):
            break
    sp1p=int(sp1)
    sp1=sp2
    sp2=int(sp2-1)
    for spf in np.arange(lfec[sp1p][1],lfec[sp2][1]+1):
        for tf in np.arange(lfec[sp1p+spf-lfec[sp1p][1]][2],lfec[sp1p+spf-lfec[sp1p][1]][3]+1):
            tf=int(tf)
            for te in np.arange(lfec[sp1p+spf-lfec[sp1p][1]][2],tf+1):
                te=int(te)
                Mat[-Tmin+te-tf][spf]=Mat[-Tmin+te-tf][spf]+Matapf[-Tmin+tf][sp1p+spf-lfec[sp1p][1]]/(tf-lfec[sp1p+spf-lfec[sp1p][1]][2]+1)
            for sp in np.arange(int(lineSPZ[lcolovo[ovo-1]]),int(lineSPZ[imax])+1):
                if sp!=spf:
                    sp=int(sp)
                    if sp>=lfec[sp1p][1] and sp<=lfec[sp2][1]:
                        tf2min=max(tf,lfec[sp1p+sp-lfec[sp1p][1]][2])
                        for tf2 in np.arange(tf2min,lfec[sp1p+sp-lfec[sp1p][1]][3]+1):
                            tmax=min(tf2,ltspz[sp+1][3])
                            for t in np.arange(ltspz[sp+1][1],tmax+1):
                                t=int(t)
                                Mat[int(t-tf-Tmin)][sp]=Mat[int(t-tf-Tmin)][sp]+Matapf[-Tmin+tf][sp1p+spf-lfec[sp1p][1]]/((lfec[sp1p+sp-lfec[sp1p][1]][3]-tf2min+1)*(tmax-ltspz[sp+1][1]+1))                     
                    else:                  
                        for t in np.arange(ltspz[sp-1][1],ltspz[sp-1][2]+1):
                            if (t-tf)<=Tmax and (t-tf)>Tmin:
                                Mat[int(t-tf-Tmin)][sp]=Mat[int(t-tf-Tmin)][sp]+Matapf[-Tmin+tf][sp1p+spf-lfec[sp1p][1]]/((ltspz[sp-1][2]-ltspz[sp-1][1]+1))
MatCum=np.zeros((-Tmin+Tmax+1,Nspz+1))
for sp in range(1,Nspz+1):
    for t in np.arange(Tmin+1,Tmax+1):
        MatCum[t-Tmin][sp]=MatCum[t-1-Tmin][sp]+Mat[t-Tmin][sp]


lNovo=np.zeros(-Tmin+Tmax+1)
lPovof=np.zeros((-Tmin+Tmax+1,Novo+1))
sp1=0
for ovo in np.arange(1,Novo+1):
    sp2=sp1
    if ovo<Novo:
        imax=lcolovo[ovo]-1
    else:
        imax=len(lineSPZ)-1
    while lfec[sp1][0]==lfec[sp2][0]:
        sp2=sp2+1
        if sp2==len(lfec):
            break
    sp1p=int(sp1)
    sp1=sp2
    sp2=int(sp2-1)
    for spf in np.arange(lfec[sp1p][1],lfec[sp2][1]+1):
        for tf in np.arange(Tmin,Tmax+1):
            lPovof[tf-Tmin][ovo]=lPovof[tf-Tmin][ovo]+Matapf[tf-Tmin][sp1p+spf-lfec[sp1p][1]]
for ovo in np.arange(1,Novo+1):
    for tf in np.arange(Tmin,Tmax+1):
        for t in np.arange(Tmin,Tmax+1):
            t=int(t)
            tf=int(tf)
            if t>=0 and t<=Tmax and (t-tf-Tmin)>=0 and (t-tf-Tmin)<=2*Tmax:
                lNovo[t-tf-Tmin]=lNovo[t-tf-Tmin]+lPovof[tf-Tmin][ovo]


lOvoPen=np.zeros((-Tmin+Tmax+1,Novo+1,2))
lOvoPenP=np.zeros((-Tmin+Tmax+1,Novo+1,2))
lOvoPennf=np.zeros((-Tmin+Tmax+1,Novo+1,2))
lOvoPendisp=np.zeros((-Tmin+Tmax+1,Novo+1,2))
lOvoPen2s=np.zeros((-Tmin+Tmax+1,Novo+1,2))
lOvoPenf=np.zeros((-Tmin+Tmax+1,Novo+1,2))
lOvoPen1s=np.zeros((-Tmin+Tmax+1,Novo+1,2))
sp=1
spd=1
spmax=np.zeros(len(ltspz)+1)
for ovo in np.arange(1,Novo+1):
    while ltspz[sp-1][0]==ovo:
        if sp<len(ltspz):
            sp=sp+1
        else:
            break
    if sp<len(ltspz):
        sp=sp-1
    Nsp=sp-spd+1
    varovo=np.zeros(-Tmin+Tmax+1)
    meanovo=np.zeros(-Tmin+Tmax+1)
    varovoP=np.zeros(-Tmin+Tmax+1)
    meanovoP=np.zeros(-Tmin+Tmax+1)
    varovonf=np.zeros(-Tmin+Tmax+1)
    meanovonf=np.zeros(-Tmin+Tmax+1)
    varovodisp=np.zeros(-Tmin+Tmax+1)
    meanovodisp=np.zeros(-Tmin+Tmax+1)
    varovo2s=np.zeros(-Tmin+Tmax+1)
    meanovo2s=np.zeros(-Tmin+Tmax+1)
    varovof=np.zeros(-Tmin+Tmax+1)
    meanovof=np.zeros(-Tmin+Tmax+1)
    varovo1s=np.zeros(-Tmin+Tmax+1)
    meanovo1s=np.zeros(-Tmin+Tmax+1)
    llspP=[]
    llspPmax=[]
    for spf in lfuseovo[ovo]:
        for tpf in np.arange(lfec[spf][2],lfec[spf][3]+1):
            if Matapf[int(-Tmin+tpf)][spf]>10**-6:
                for t in np.arange(Tmax,Tmin-1,-1):
                    lsp=np.zeros(Nsp)
                    lspP=np.zeros(Nsp)
                    lspnf=np.zeros(Nsp)
                    lspdisp=np.zeros(Nsp)
                    lsp2s=np.zeros(Nsp)
                    lspf=np.zeros(Nsp)
                    lsp1s=np.zeros(Nsp)
                    for s in np.arange(Nsp):
                        sp=spd+s
                        if (sp in lfuse)==False:
                            tmin=ltspz[sp-1][1]
                            tmax=ltspz[sp-1][2]
                            if (tpf+t)<tmin:
                                lsp[s]=0
                            if (tpf+t)<tmin or t<=0:
                                lspP[s]=0
                            if (tpf+t)>=tmin and (tpf+t)<=tmax:
                                lsp[s]=(tpf+t-tmin+1)/(tmax-tmin+1)
                            if (tpf+t)>=tmin and (tpf+t)<=tmax and t>0:
                                lspP[s]=(tpf+t+1-max(tpf+1,tmin))/(tmax-tmin+1)
                            if (tpf+t)>tmax:
                                lsp[s]=1
                            if (tpf+t)>tmax and t>0 and tpf<tmax:
                                lspP[s]=(tmax+1-max(tpf+1,tmin))/(tmax-tmin+1)
                            lspnf[s]=lsp[s]
                            lspdisp[s]=lsp[s]
                            
                        if lfec[spf][1]==sp:
                            lspP[s]=0
                            tmin=ltspz[lfec[spf][1]-1][1]
                            tmax=min(tpf,ltspz[lfec[spf][1]-1][2])
                            if (tpf+t)<tmin:
                                lsp[s]=0
                            if (tpf+t)>=tmin and (tpf+t)<=tmax:
                                lsp[s]=(tpf+t-tmin+1)/(tmax-tmin+1)
                            if (tpf+t)>tmax:
                                lsp[s]=1
                            lspf[s]=lsp[s]
                            lsp1s[s]=lsp[s]
                            if t>=0:
                                lspdisp[s]=0
                            else:
                                lspdisp[s]=lsp[s]

                        if sp!=lfec[spf][1] and (sp in lfuse)==True:
                            lsp[s]=0
                            lspP[s]=0
                            lsp2s[s]=0
                            sp2=np.where(lfec2[:,1]==sp)[0][0]
                            tminf2=max(tpf,lfec[sp2][2])
                            for tpf2 in np.arange(tminf2,lfec[sp2][3]+1):
                                tmin=ltspz[sp-1][1]
                                tmax=min(ltspz[sp-1][2],tpf2)
                                if (tpf+t)>=tmin and (tpf+t)<=tmax:
                                    lsp[s]=lsp[s]+1/(lfec[sp2][3]-tminf2+1)*(tpf+t-tmin+1)/(tmax-tmin+1)
                                    if tpf+t<tpf2:
                                        lspdisp[s]=lspdisp[s]+1/(lfec[sp2][3]-tminf2+1)*(tpf+t-tmin+1)/(tmax-tmin+1)
                                    lsp2s[s]=lsp2s[s]+1/(lfec[sp2][3]-tminf2+1)*(tpf+t-tmin+1)/(tmax-tmin+1)
                                if (tpf+t)>=tmin and (tpf+t)<=tmax and t>0:
                                    lspP[s]=lspP[s]+1/(lfec[sp2][3]-tminf2+1)*(tpf+t+1-max(tpf+1,tmin))/(tmax-tmin+1)

                                if (tpf+t)>tmax:
                                    lsp[s]=lsp[s]+1/(lfec[sp2][3]-tminf2+1)
                                    if tpf+t<tpf2:
                                        lspdisp[s]=lspdisp[s]+1/(lfec[sp2][3]-tminf2+1)
                                    lsp2s[s]=lsp2s[s]+1/(lfec[sp2][3]-tminf2+1)
                                if (tpf+t)>tmax and t>0 and tpf<tmax:
                                    lspP[s]=lspP[s]+(tmax+1-max(tpf+1,tmin))/(tmax+1-tmin)/(lfec[sp2][3]-tminf2+1)

                            lspf[s]=lsp[s]
                            

                    vs=0
                    mea=0
                    vsP=0
                    meaP=0
                    vsnf=0
                    meanf=0
                    vsdisp=0
                    meadisp=0
                    vs2s=0
                    mea2s=0
                    vsf=0
                    meaf=0
                    vs1s=0
                    mea1s=0
                    
                    if t==Tmax:
                        llspPmax.append(lspP)
                            
                    llspP.append(lspP)
                    
                    for nspe in np.arange(Nsp):
                        mea=mea+lsp[nspe]
                        vs=vs+lsp[nspe]*(1-lsp[nspe])
                        meaP=meaP+lspP[nspe]
                        vsP=vsP+lspP[nspe]*(1-lspP[nspe])
                        meanf=meanf+lspnf[nspe]
                        vsnf=vsnf+lspnf[nspe]*(1-lspnf[nspe])
                        meadisp=meadisp+lspdisp[nspe]
                        vsdisp=vsdisp+lspdisp[nspe]*(1-lspdisp[nspe])
                        mea2s=mea2s+lsp2s[nspe]
                        vs2s=vs2s+lsp2s[nspe]*(1-lsp2s[nspe])
                        meaf=meaf+lspf[nspe]
                        vsf=vsf+lspf[nspe]*(1-lspf[nspe])
                        mea1s=mea1s+lsp1s[nspe]
                        vs1s=vs2s+lsp1s[nspe]*(1-lsp1s[nspe])
                        
                    vs=max(vs,0)
                    vsP=max(vsP,0)
                    vsnf=max(vsnf,0)
                    vsdisp=max(vsdisp,0)
                    vs2s=max(vs2s,0)
                    vsf=max(vsf,0)
                    vs1s=max(vs1s,0)
                    
                    
                    meanovo[int(-Tmin+t)]=meanovo[int(-Tmin+t)]+Matapf[int(-Tmin+tpf)][spf]*mea
                    varovo[int(-Tmin+t)]=varovo[int(-Tmin+t)]+Matapf[int(-Tmin+tpf)][spf]*(vs+mea**2)
                    
                    meanovoP[int(-Tmin+t)]=meanovoP[int(-Tmin+t)]+Matapf[int(-Tmin+tpf)][spf]*meaP
                    varovoP[int(-Tmin+t)]=varovoP[int(-Tmin+t)]+Matapf[int(-Tmin+tpf)][spf]*(vsP+meaP**2)


                    meanovonf[int(-Tmin+t)]=meanovonf[int(-Tmin+t)]+Matapf[int(-Tmin+tpf)][spf]*meanf
                    varovonf[int(-Tmin+t)]=varovonf[int(-Tmin+t)]+Matapf[int(-Tmin+tpf)][spf]*(vsnf+meanf**2)                           

                    meanovodisp[int(-Tmin+t)]=meanovodisp[int(-Tmin+t)]+Matapf[int(-Tmin+tpf)][spf]*meadisp
                    varovodisp[int(-Tmin+t)]=varovodisp[int(-Tmin+t)]+Matapf[int(-Tmin+tpf)][spf]*(vsdisp+meadisp**2)

                    meanovo2s[int(-Tmin+t)]=meanovo2s[int(-Tmin+t)]+Matapf[int(-Tmin+tpf)][spf]*mea2s
                    varovo2s[int(-Tmin+t)]=varovo2s[int(-Tmin+t)]+Matapf[int(-Tmin+tpf)][spf]*(vs2s+mea2s**2)
                    
                    meanovof[int(-Tmin+t)]=meanovof[int(-Tmin+t)]+Matapf[int(-Tmin+tpf)][spf]*meaf
                    varovof[int(-Tmin+t)]=varovof[int(-Tmin+t)]+Matapf[int(-Tmin+tpf)][spf]*(vsf+meaf**2)

                    meanovo1s[int(-Tmin+t)]=meanovo1s[int(-Tmin+t)]+Matapf[int(-Tmin+tpf)][spf]*mea1s
                    varovo1s[int(-Tmin+t)]=varovo1s[int(-Tmin+t)]+Matapf[int(-Tmin+tpf)][spf]*(vs1s+mea1s**2)
                  
                    
                    
    for t in np.arange(Tmin,Tmax+1):
        varovo[int(-Tmin+t)]=varovo[int(-Tmin+t)]-meanovo[int(-Tmin+t)]**2
        lOvoPen[-Tmin+t,ovo,0]=meanovo[int(-Tmin+t)]
        lOvoPen[-Tmin+t,ovo,1]=varovo[int(-Tmin+t)]   
        varovoP[int(-Tmin+t)]=varovoP[int(-Tmin+t)]-meanovoP[int(-Tmin+t)]**2
        lOvoPenP[-Tmin+t,ovo,0]=meanovoP[int(-Tmin+t)]
        lOvoPenP[-Tmin+t,ovo,1]=varovoP[int(-Tmin+t)]  
        varovonf[int(-Tmin+t)]=varovonf[int(-Tmin+t)]-meanovonf[int(-Tmin+t)]**2
        lOvoPennf[-Tmin+t,ovo,0]=meanovonf[int(-Tmin+t)]
        lOvoPennf[-Tmin+t,ovo,1]=varovonf[int(-Tmin+t)] 
        varovodisp[int(-Tmin+t)]=varovodisp[int(-Tmin+t)]-meanovodisp[int(-Tmin+t)]**2
        lOvoPendisp[-Tmin+t,ovo,0]=meanovodisp[int(-Tmin+t)]
        lOvoPendisp[-Tmin+t,ovo,1]=varovodisp[int(-Tmin+t)]    
        varovo2s[int(-Tmin+t)]=varovo2s[int(-Tmin+t)]-meanovo2s[int(-Tmin+t)]**2
        lOvoPen2s[-Tmin+t,ovo,0]=meanovo2s[int(-Tmin+t)]
        lOvoPen2s[-Tmin+t,ovo,1]=varovo2s[int(-Tmin+t)]
        varovof[int(-Tmin+t)]=varovof[int(-Tmin+t)]-meanovof[int(-Tmin+t)]**2
        lOvoPenf[-Tmin+t,ovo,0]=meanovof[int(-Tmin+t)]
        lOvoPenf[-Tmin+t,ovo,1]=varovof[int(-Tmin+t)] 
        varovo1s[int(-Tmin+t)]=varovo1s[int(-Tmin+t)]-meanovo1s[int(-Tmin+t)]**2
        lOvoPen1s[-Tmin+t,ovo,0]=meanovo1s[int(-Tmin+t)]
        lOvoPen1s[-Tmin+t,ovo,1]=varovo1s[int(-Tmin+t)]                           
    spd=sp+1
    sp=spd

ltovo=[]
i=0
for ovo in np.arange(1,Novo+1):
    tmin=lfec[i][3]
    i=i+1
    if ovo<Novo-1:
        if lfec[i][0]==ovo:
            tmin=min(tmin,lfec[i][3])
            i=i+1
    ltovo.append(Tmax-tmin)

IP2=0
IP2P=0
IPnf=0
lts=[]
ltsP=[]
ltsnf=[]
lIP=[]
lIPP=[]
lIPsig=[]
lIPsigP=[]
lIPnfsig=[]
ltspos=[]
lIPpos=[]
lIPsigfitpos=[]
lIPnf=[]
ltsa=[]
lIPa=[]
lIPasig=[]
loo=[]
lNdisp=[]
lNdispsig=[]


Novomin=0.75*Novo
t=Tmin
while lNovo[t-Tmin]<=Novomin:
    t=t+1
Tlow=t
t=0
while lNovo[t-Tmin]>=Novomin:
    t=t+1
Tup=t

Tlow=-50
Tup=91

  
for t in np.arange(Tlow,Tup): 
    ti=int(t)   
    IP2=0
    IP2P=0
    IP2nf=0
    var2=0
    var2P=0
    var2nf=0 
    no=0  
    Ndisp=0
    vardisp=0        
    for ovo in np.arange(1,Novo+1):
        if t<=ltovo[ovo-1]:
            IP2=IP2+lOvoPen[ti-Tmin,ovo,0]
            IP2P=IP2P+lOvoPenP[ti-Tmin,ovo,0]
            IP2nf=IP2nf+lOvoPennf[ti-Tmin,ovo,0]
            Ndisp=Ndisp+lOvoPendisp[ti-Tmin,ovo,0]
            no=no+1
            var2=var2+lOvoPen[ti-Tmin,ovo,1]
            var2P=var2P+lOvoPenP[ti-Tmin,ovo,1]
            var2nf=var2nf+lOvoPennf[ti-Tmin,ovo,1]
            vardisp=vardisp+lOvoPendisp[ti-Tmin,ovo,1]
            
    if ti%2==0 and ti>=0:
        if ti==0:
            IP20=IP2
            IP0=IP2/no
        lts.append(ti)
        lIP.append(IP2/no)
#        lIPP.append(IP2P/no)
        lIPsig.append(var2**0.5/no)
#        lIPsigP.append(var2P**0.5/no)
        ltspos.append(ti)
        lIPpos.append(IP2/no-IP0)
        lIPsigfitpos.append(var2**0.5/no)
        loo.append(no)
    if ti%2==0 and ti>=0:
        lIPP.append(IP2P/no)
        lIPsigP.append(var2P**0.5/no)
        ltsP.append(ti)
        
    ltsa.append(ti)
    lIPa.append(IP2/no)
    lIPasig.append(var2**0.5/no)
        
    
    ltsnf.append(ti)
    lIPnf.append(IP2nf/no)
    lIPnfsig.append(var2nf**0.5/no)

    lNdisp.append(Ndisp)
    lNdispsig.append(vardisp**0.5)
         
def funfit(t,tau,pla):
    return pla*(1-np.exp(-t/tau))   

def funfitP(t,tau,pla):
    return pla*(1-np.exp(-t/tau))  

def funfitPder(t,tau,pla):
    return pla/(tau/60)*np.exp(-t/tau)  

params=optimize.curve_fit(funfit,ltspos,lIPpos,sigma=lIPsigfitpos,absolute_sigma=True,p0=[50,lIPpos[-1]-lIPpos[0]],maxfev=10**4)

paramsP=optimize.curve_fit(funfitP,ltsP,lIPP,sigma=([0.03]+lIPsigP[1:]),absolute_sigma=True,p0=[50,lIPP[-1]-lIPP[0]],maxfev=10**4)


lfit=[]
for ts in ltspos:
    lfit.append(IP0+funfit(ts,params[0][0],params[0][1]))
    
    
lfitP=[]
lfitPder=[]
for ts in ltsP:
    lfitP.append(funfitP(ts,paramsP[0][0],paramsP[0][1]))
    lfitPder.append(funfitPder(ts,paramsP[0][0],paramsP[0][1]))

"""    
plt.figure(0)
plt.figure(figsize=(8,6))
matplotlib.pyplot.errorbar(ltsa,lIPa,1.96*np.array(lIPasig),fmt='o',zorder=1,label="time after fertilization",color='black')
plt.ylabel("Penetration index",fontsize=12,color='black')
plt.xlabel("Time after fertilization (minutes)",fontsize=12,color='black')
plt.xlim([min(ltsa),max(ltsa)])
plt.ylim([0,1.2*max(lIPa)])
plt.yticks(fontsize=12)
plt.xticks(fontsize=12)
plt.show()    
"""

"""
print("ZP block time constant = "+str("{:.1f}".format(params[0][0]))+" +/- "+str("{:.1f}".format(1.96*params[1][0][0]**0.5))+" minutes")
print("Plateau fit = "+str("{:.2f}".format(params[0][1]))+" +/- "+str("{:.2f}".format(1.96*params[1][1][1]**0.5)))
print("Plateau total = "+str("{:.2f}".format(IP0+params[0][1]))+" +/- "+str("{:.2f}".format(1.96*(lIPsig[0]**2+params[1][1][1]**2)**0.5)))
txini=params[0][1]/params[0][0]*60
dtxini=txini*1.96*(params[1][0][0]**0.5/params[0][0]+params[1][1][1]**0.5/params[0][1])
print("Initial penetration rate = "+str("{:.2f}".format(txini))+" +/- "+str("{:.2f}".format(dtxini))+" spz/h")
"""
"""
plt.figure(1)
plt.figure(figsize=(5,3.5))
matplotlib.pyplot.errorbar(lts,lIP,1.96*np.array(lIPsig),fmt='o',zorder=1,color='black',label="time after fertilization",markersize=4,elinewidth=1)
plt.plot(ltspos,lfit,color='orange',linewidth=2)
plt.ylabel("Penetration index",fontsize=12,color='black')
plt.xlabel("Time after first fertilization (minutes)",fontsize=12,color='black')
plt.yticks(fontsize=12)
plt.xticks(fontsize=12)
plt.xlim([min(lts)-1,max(lts)])
plt.ylim([1,1.1*max(lIP)])
plt.show() 

plt.figure(2)
plt.figure(figsize=(6,4))
matplotlib.pyplot.errorbar(ltsnf,lIPnf,1.96*np.array(lIPnfsig),fmt='o',zorder=1,color='black',label="time after fertilization")
plt.ylabel("Penetration index of \n"+"non fertilizing spermatozoa",fontsize=12,color='black')
plt.xlabel("Time after fertilization (minutes)",fontsize=12,color='black')
plt.xlim([min(ltsnf),max(ltsnf)])
plt.ylim([0,1.2*max(lIPnf)])
plt.yticks(fontsize=12)
plt.xticks(fontsize=12)
plt.show() 

plt.figure(3)
plt.figure(figsize=(5,3.5))
plt.scatter(lts,loo,color='black',s=8)
plt.ylabel("Monitored oocyte number",fontsize=12,color='black')
plt.xlabel("Time after fertilization (minutes)",fontsize=12,color='black')
plt.xlim([min(lts),max(lts)])
plt.ylim([0,1.2*max(loo)])
plt.yticks(fontsize=12)
plt.xticks(fontsize=12)
plt.show() 
"""

plt.figure(4)
f1,ax1 = plt.subplots()
matplotlib.pyplot.errorbar(ltsP,lIPP,1.96*np.array(lIPsigP),fmt='o',zorder=1,color='blue',markersize=4,elinewidth=1)
plt.plot(ltsP,lfitP,color='deepskyblue',linewidth=2,label='fit '+chr(964)+"$_{PB}$ = 48.3 min")
plt.ylabel("Average number of spermatozoa penetrated\nafter a first fertilization (sperm/oocyte)",fontsize=12,color='blue')
plt.xlabel("Time after the first fertilization (minutes)",fontsize=12,color='black')
plt.yticks(fontsize=12,color='blue')
plt.xticks(fontsize=12)
plt.xlim([min(ltsP)-1,max(ltsP)])
plt.ylim([-0.02,1.1*max(lIPP)])
plt.legend(loc="upper left", bbox_to_anchor=(0.2, 1))
ax1.spines['left'].set_color(('blue')) 
ax2=ax1.twinx()
ax2.plot(lts,lfitPder,color='purple',linewidth=2)
ax2.set_yticks((np.arange(0,1.4,0.2)))
ax2.tick_params(colors='purple')
ax2.set_ylabel('Post first fertilization penetration rate\n(sperm/(h.oocyte))',color='purple',fontsize=12)
ax2.tick_params(labelsize=12)
ax2.set_ylim([0,1.3])
ax2.spines['right'].set_color(('purple')) 
ax3=ax1.twiny()
ax3.set_xlim(ax1.get_xlim())
ax3.set_xticks(np.arange(0,90,30))
def tick_function(x):
    return x/60
ax3.set_xticklabels(np.round(tick_function(np.arange(0,90,30)),1))
ax3.set_xlabel("Time after the first fertilization (hours)",fontsize=12)
ax3.tick_params(labelsize=12)
plt.show() 

#print('new plot')
print("ZP block time constant = "+str("{:.1f}".format(paramsP[0][0]))+" +/- "+str("{:.1f}".format(1.96*paramsP[1][0][0]**0.5))+" minutes")
print("Plateau fit = "+str("{:.2f}".format(paramsP[0][1]))+" +/- "+str("{:.2f}".format(1.96*paramsP[1][1][1]**0.5)))
txini=paramsP[0][1]/paramsP[0][0]*60
dtxini=txini*1.96*(paramsP[1][0][0]**0.5/paramsP[0][0]+paramsP[1][1][1]**0.5/paramsP[0][1])
print("Initial penetration rate = "+str("{:.2f}".format(txini))+" +/- "+str("{:.2f}".format(dtxini))+" spz/h")


fichier.write("Tps\tIP\tIP95\tfit\tOvo\n")
for i in range(len(lts)):
    fichier.write(str("{:.0f}".format(lts[i]))+"\t"+str("{:.3f}".format(lIP[i]-lIP[0]))+"\t"+str("{:.3f}".format(1.96*lIPsig[i]))+"\t"+str("{:.3f}".format(lfit[i]-lfit[0]))+"\t"+str("{:.2f}".format(loo[i]))+"\n")

fichier2.write("Tps\tNdisp\tNdispsig\n")
for i in range(len(ltsa)):
    fichier2.write(str("{:.0f}".format(ltsa[i]))+"\t"+str("{:.3f}".format(lNdisp[i]))+"\t"+str("{:.3f}".format(lNdispsig[i]))+"\n")

data1.close()           
fichier.close()
fichier2.close()

lpoly=[]
sp1=0
for ovo in np.arange(1,Novo+1):
    praft=lOvoPen2s[-1,ovo,0]-lOvoPen2s[-Tmin,ovo,0]
    if len(lpoly)==0:
        lpoly.append([0,1-praft])
        lpoly.append([1,praft])
    else:
        lpoly2=[]
        for item in lpoly:
            lpoly2.append([item[0],item[1]*(1-praft)])
            lpoly2.append([item[0]+1,item[1]*praft])
        lpoly2=np.array(lpoly2)
        Nsp=np.array(list(OrderedDict.fromkeys(lpoly2[:,0])))
        Nsp=np.sort(Nsp)
        lpoly=np.zeros([len(Nsp),2])
        for v in Nsp:
            v=int(v)
            ind=int(np.where(Nsp==v)[0])
            lpoly[ind][0]=float(v)
            for item in lpoly2:
                if item[0]==v:
                    lpoly[ind][1]=lpoly[ind][1]+item[1]
                    
                    
lratiob=np.zeros(10**5)
lratio2b=np.zeros(10**5)
nfa=55.13
signfa=4.82
distnfa = norm(loc = nfa, scale = signfa)
for poly in lpoly:
    for n in np.arange(nfa-3*signfa,nfa+3*signfa,0.001):
        if poly[1]>10**-4:
            ratio=min(round(10**5*float(n/(poly[0]+n))),10**5-1)
            ratio2=max(round(10**5*float(poly[0]/(poly[0]+n))),0)
            lratiob[ratio]=lratiob[ratio]+0.001*distnfa.pdf(n)*float(poly[1]) 
            lratio2b[ratio2]=lratio2b[ratio2]+0.001*distnfa.pdf(n)*float(poly[1]) 

lp=[]
lr=[]
lr2=[]
lp2=[]
lr22=[]
lr222=[]
for rat in range(len(lratiob)):
    if lratiob[rat]>10**-5:
        lp.append(rat/10**3)
        lr.append(lratiob[rat])
        lr2.append(lratiob[rat]*10**3)
for rat in range(len(lratio2b)):
    if lratio2b[rat]>10**-5:
        lp2.append(rat/10**3)
        lr22.append(lratio2b[rat])
        lr222.append(lratio2b[rat]*10**3)
"""
plt.figure(5)
plt.scatter(lp,lr2)
ax=plt.gca()
ax.set_yscale('log')
ax.set_ylabel('Probability density (per %)')
ax.set_xlabel('Percentage of not fertilizing sperms among sperms\npenetrated after oocyte fertilization (%)')
plt.show()
"""
p=lr[len(lr)-1]
i=len(lr)-1
while p<0.025:
    i=i-1
    p=p+lr[i]


p=lr[0]
j=0
while p<0.025:
    j=j+1
    p=p+lr[j]


print("After fertilization - Not fertilizing 95% confidence interval : "+str("{:.2f}".format(lp[j]))+" % - "+str("{:.2f}".format(lp[i]))+" %]")
"""
plt.figure(6)
plt.scatter(lp2,lr222)
ax=plt.gca()
ax.set_yscale('log')
ax.set_ylabel('Probability density (per %)')
ax.set_xlabel('Percentage of fertilizing sperms (dispermic) among sperms\npenetrated after oocyte fertilization (%)')
plt.show()
"""
p=lr22[len(lr22)-1]
i=len(lr22)-1
while p<0.025:
    i=i-1
    p=p+lr22[i]

p=lr22[0]
j=0
while p<0.025:
    j=j+1
    p=p+lr22[j]


print("After fertilization - Fertilizing sperms (dispermic) 95% confidence interval : "+str("{:.2f}".format(lp2[j]))+" % - "+str("{:.2f}".format(lp2[i]))+" %]")


lratiob=np.zeros(10**5)
lratio2b=np.zeros(10**5)
nfb=22.87
signfb=4.82
distnfb = norm(loc = nfb, scale = signfb)
for poly in lpoly:
    for n in np.arange(nfb-3*signfb,nfb+3*signfb,0.001):
        if poly[1]>10**-4:
            ratio=min(round(10**5*float(n/((3-poly[0])+n+57))),10**5-1)
            ratio2=max(round(10**5*float((3-poly[0])/((3-poly[0])+n+57))),0)
            lratiob[ratio]=lratiob[ratio]+0.001*distnfb.pdf(n)*float(poly[1]) 
            lratio2b[ratio2]=lratio2b[ratio2]+0.001*distnfb.pdf(n)*float(poly[1]) 


lp=[]
lr=[]
lr2=[]
lp2=[]
lr22=[]
lr222=[]
for rat in range(len(lratiob)):
    if lratiob[rat]>10**-5:
        lp.append(rat/10**3)
        lr.append(lratiob[rat])
        lr2.append(lratiob[rat]*10**3)
for rat in range(len(lratio2b)):
    if lratio2b[rat]>10**-5:
        lp2.append(rat/10**3)
        lr22.append(lratio2b[rat])
        lr222.append(lratio2b[rat]*10**3)
"""
plt.figure(7)
plt.scatter(lp,lr2)
ax=plt.gca()
ax.set_yscale('log')
ax.set_ylabel('Probability density (per %)')
ax.set_xlabel('Percentage of not fertilizing sperms among sperms\npenetrated before oocyte fertilization (%)')
plt.show()
"""
p=lr[len(lr)-1]
i=len(lr)-1
while p<0.025:
    i=i-1
    p=p+lr[i]


p=lr[0]
j=0
while p<0.025:
    j=j+1
    p=p+lr[j]


print("Before fertilization - Not fertilizing 95% confidence interval : "+str("{:.2f}".format(lp[j]))+" % - "+str("{:.2f}".format(lp[i]))+" %]")
"""
plt.figure(8)
plt.scatter(lp2,lr222)
ax=plt.gca()
ax.set_yscale('log')
ax.set_ylabel('Probability density (per %)')
ax.set_xlabel('Percentage of fertilizing sperms (dispermic) among sperms\npenetrated before oocyte fertilization (%)')
plt.show()
"""
p=lr22[len(lr22)-1]
i=len(lr22)-1
while p<0.025:
    i=i-1
    p=p+lr22[i]

p=lr22[0]
j=0
while p<0.025:
    j=j+1
    p=p+lr22[j]


print("Before fertilization - Fertilizing sperms (dispermic) 95% confidence interval : "+str("{:.2f}".format(lp2[j]))+" % - "+str("{:.2f}".format(lp2[i]))+" %]")


"""    
    com=0
    com2=0
    for spf in lfuseovo[ovo]:
        for tpf in np.arange(lfec[spf][2],lfec[spf][3]+1):
            if Matapf[int(-Tmin+tpf)][spf]>10**-6:
                com=com+1
                for t in np.arange(Tmax,Tmin-1,-1):
                    meaP=0
                    vsP=0
                    for nspe in np.arange(Nsp):
                        meaP=meaP+llspP[com2][nspe]
                        vsP=vsP+llspP[com2][nspe]*(1-llspP[com2][nspe])
                    vsP=max(vsP,0)
                    varovoP[int(-Tmin+t)]=varovoP[int(-Tmin+t)]+Matapf[int(-Tmin+tpf)][spf]*(vsP+meaP**2)
                    com2=com2+1
"""                    
  
