# Supplementary material for: Roles of the zona pellucida in gamete fusion and of the perivitelline space in blocking polyspermy in mice
Source: EMBO Rep. 2025 Dec 8;27(3):774–92. doi: 10.1038/s44319-025-00670-8 (PMC12894720; doi:10.1038/s44319-025-00670-8)
Supplement: Supplementary file 10 — Source data Fig. 5 [file 44319_2025_670_MOESM10_ESM.zip › Fig 5/Fig 5B/Sperm in the PVS.txt]

Tps	Ndisp	Ndispsig
-50	7.366	1.516
-49	7.697	1.577
-48	8.042	1.636
-47	8.396	1.690
-46	8.758	1.741
-45	9.138	1.793
-44	9.536	1.849
-43	9.941	1.905
-42	10.353	1.962
-41	10.767	2.018
-40	11.178	2.073
-39	11.594	2.124
-38	12.016	2.171
-37	12.445	2.216
-36	12.879	2.258
-35	13.324	2.298
-34	13.783	2.338
-33	14.254	2.376
-32	14.744	2.414
-31	15.255	2.453
-30	15.785	2.493
-29	16.338	2.534
-28	16.919	2.577
-27	17.530	2.622
-26	18.172	2.669
-25	18.878	2.723
-24	19.690	2.791
-23	20.659	2.878
-22	21.750	2.971
-21	22.965	3.060
-20	24.269	3.141
-19	25.664	3.212
-18	27.092	3.283
-17	28.547	3.359
-16	30.033	3.441
-15	31.636	3.521
-14	33.337	3.597
-13	35.142	3.668
-12	37.059	3.732
-11	39.169	3.797
-10	41.442	3.858
-9	44.143	3.919
-8	47.098	3.927
-7	50.072	3.927
-6	53.086	3.946
-5	56.443	3.918
-4	59.939	3.855
-3	63.697	3.789
-2	68.114	3.691
-1	73.652	3.483
0	24.106	2.605
1	24.636	2.615
2	25.168	2.617
3	25.890	2.643
4	26.838	2.685
5	27.922	2.701
6	28.896	2.686
7	29.761	2.667
8	30.547	2.663
9	31.365	2.655
10	32.230	2.646
11	33.109	2.629
12	33.982	2.604
13	34.961	2.590
14	36.048	2.572
15	37.227	2.516
16	38.270	2.426
17	39.172	2.334
18	39.901	2.269
19	40.597	2.203
20	41.277	2.156
21	41.970	2.122
22	42.682	2.093
23	43.366	2.064
24	44.022	2.037
25	44.652	2.016
26	45.247	2.001
27	45.807	1.993
28	46.348	1.989
29	46.861	1.989
30	47.367	1.986
31	47.863	1.980
32	48.355	1.971
33	47.842	1.959
34	48.324	1.943
35	48.801	1.927
36	49.272	1.910
37	49.739	1.892
38	50.202	1.875
39	50.660	1.857
40	51.116	1.840
41	50.570	1.821
42	51.010	1.807
43	51.431	1.795
44	51.833	1.787
45	52.226	1.783
46	52.599	1.782
47	52.954	1.786
48	53.289	1.795
49	53.624	1.803
50	53.958	1.811
51	54.287	1.817
52	54.619	1.821
53	54.954	1.821
54	55.292	1.818
55	55.630	1.811
56	55.971	1.800
57	56.313	1.785
58	56.655	1.765
59	56.996	1.740
60	56.336	1.710
61	56.674	1.675
62	57.010	1.634
63	57.350	1.589
64	57.684	1.542
65	58.012	1.493
66	58.342	1.444
67	58.646	1.405
68	58.922	1.379
69	59.165	1.366
70	59.402	1.354
71	59.631	1.345
72	59.855	1.337
73	60.071	1.330
74	60.279	1.324
75	60.479	1.319
76	60.670	1.315
77	60.853	1.312
78	61.030	1.311
79	61.201	1.312
80	61.367	1.315
81	61.527	1.320
82	61.684	1.327
83	61.838	1.334
84	61.990	1.343
85	62.141	1.352
86	62.289	1.362
87	62.437	1.372
88	62.585	1.381
89	62.735	1.391
90	62.886	1.403
