# Supplementary material for: Roles of the zona pellucida in gamete fusion and of the perivitelline space in blocking polyspermy in mice
Source: EMBO Rep. 2025 Dec 8;27(3):774–92. doi: 10.1038/s44319-025-00670-8 (PMC12894720; doi:10.1038/s44319-025-00670-8)
Supplement: Supplementary file 10 — Source data Fig. 5 [file 44319_2025_670_MOESM10_ESM.zip › Fig 5/Fig 5B/ZP block.txt]

Tps	IP	IP95	fit	Ovo
0	0.000	0.090	0.000	57.00
2	0.031	0.090	0.040	57.00
4	0.066	0.092	0.077	57.00
6	0.105	0.092	0.114	57.00
8	0.137	0.091	0.148	57.00
10	0.170	0.090	0.181	57.00
12	0.203	0.088	0.213	57.00
14	0.242	0.087	0.243	57.00
16	0.283	0.082	0.272	57.00
18	0.314	0.077	0.300	57.00
20	0.339	0.073	0.327	57.00
22	0.365	0.071	0.352	57.00
24	0.390	0.069	0.377	57.00
26	0.413	0.068	0.400	57.00
28	0.433	0.068	0.422	57.00
30	0.451	0.068	0.444	57.00
32	0.469	0.068	0.464	57.00
34	0.484	0.068	0.484	56.00
36	0.501	0.067	0.502	56.00
38	0.518	0.066	0.520	56.00
40	0.534	0.064	0.537	56.00
42	0.550	0.064	0.554	55.00
44	0.565	0.064	0.569	55.00
46	0.579	0.064	0.584	55.00
48	0.592	0.064	0.599	55.00
50	0.604	0.065	0.612	55.00
52	0.616	0.065	0.626	55.00
54	0.628	0.065	0.638	55.00
56	0.640	0.064	0.650	55.00
58	0.653	0.063	0.662	55.00
60	0.667	0.062	0.673	54.00
62	0.679	0.059	0.683	54.00
64	0.692	0.056	0.693	54.00
66	0.704	0.052	0.703	54.00
68	0.715	0.050	0.712	54.00
70	0.724	0.049	0.721	54.00
72	0.732	0.049	0.730	54.00
74	0.740	0.048	0.738	54.00
76	0.747	0.048	0.746	54.00
78	0.754	0.048	0.753	54.00
80	0.760	0.048	0.760	54.00
82	0.766	0.048	0.767	54.00
84	0.772	0.049	0.773	54.00
86	0.777	0.049	0.780	54.00
88	0.783	0.050	0.786	54.00
90	0.811	0.052	0.791	53.00
