# Supplementary material for: Roles of the zona pellucida in gamete fusion and of the perivitelline space in blocking polyspermy in mice
Source: EMBO Rep. 2025 Dec 8;27(3):774–92. doi: 10.1038/s44319-025-00670-8 (PMC12894720; doi:10.1038/s44319-025-00670-8)
Supplement: Supplementary file 10 — Source data Fig. 5 [file 44319_2025_670_MOESM10_ESM.zip › Fig 5/Fig 5C/analysis.txt]

Tps	polyI	poI95l	poI95u	fit	NFI	NFI95
0	0.009	0.009	0.026	0.000	0.42	0.09
1	0.016	0.016	0.019	0.008	0.43	0.09
2	0.022	0.022	0.014	0.014	0.44	0.09
3	0.025	0.008	0.028	0.020	0.45	0.09
4	0.027	0.009	0.026	0.025	0.47	0.09
5	0.029	0.011	0.024	0.029	0.49	0.09
6	0.030	0.013	0.022	0.032	0.51	0.09
7	0.032	0.014	0.021	0.035	0.52	0.09
8	0.033	0.016	0.019	0.038	0.54	0.09
9	0.035	0.017	0.018	0.040	0.55	0.09
10	0.036	0.019	0.016	0.042	0.57	0.09
11	0.038	0.020	0.015	0.044	0.58	0.09
12	0.039	0.021	0.014	0.045	0.60	0.09
13	0.040	0.023	0.012	0.046	0.61	0.09
14	0.041	0.024	0.011	0.047	0.63	0.09
15	0.042	0.025	0.010	0.048	0.65	0.09
16	0.044	0.026	0.009	0.049	0.67	0.08
17	0.045	0.027	0.008	0.049	0.69	0.08
18	0.045	0.028	0.007	0.050	0.70	0.08
19	0.046	0.029	0.006	0.050	0.71	0.08
20	0.047	0.012	0.006	0.050	0.72	0.07
21	0.048	0.013	0.005	0.051	0.74	0.07
22	0.049	0.013	0.004	0.051	0.75	0.07
23	0.049	0.014	0.003	0.051	0.76	0.07
24	0.050	0.015	0.003	0.052	0.77	0.07
25	0.050	0.015	0.002	0.052	0.78	0.07
26	0.051	0.016	0.002	0.052	0.79	0.07
27	0.051	0.016	0.002	0.052	0.80	0.07
28	0.051	0.016	0.001	0.052	0.81	0.07
29	0.052	0.017	0.001	0.052	0.82	0.07
30	0.052	0.017	0.001	0.052	0.83	0.07
31	0.052	0.017	0.001	0.052	0.84	0.07
32	0.052	0.017	0.000	0.052	0.85	0.07
33	0.053	0.000	0.000	0.053	0.85	0.07
34	0.053	0.000	0.000	0.053	0.86	0.07
35	0.053	0.000	0.000	0.053	0.87	0.07
36	0.053	0.000	0.000	0.053	0.88	0.07
37	0.054	0.000	0.000	0.053	0.89	0.07
38	0.054	0.000	0.000	0.053	0.90	0.07
39	0.054	0.000	0.000	0.053	0.90	0.06
40	0.054	0.000	0.000	0.053	0.91	0.06
41	0.055	0.000	0.000	0.054	0.92	0.06
42	0.055	0.000	0.000	0.054	0.93	0.06
43	0.055	0.000	0.000	0.054	0.94	0.06
44	0.055	0.000	0.000	0.054	0.94	0.06
45	0.055	0.000	0.000	0.055	0.95	0.06
46	0.055	0.000	0.000	0.055	0.96	0.06
47	0.055	0.000	0.000	0.055	0.96	0.06
48	0.055	0.000	0.000	0.055	0.97	0.06
49	0.055	0.000	0.000	0.055	0.97	0.06
50	0.055	0.000	0.000	0.055	0.98	0.06
51	0.055	0.000	0.000	0.055	0.99	0.06
52	0.055	0.000	0.000	0.055	0.99	0.06
53	0.055	0.000	0.000	0.055	1.00	0.06
54	0.055	0.000	0.000	0.055	1.01	0.06
55	0.055	0.000	0.000	0.055	1.01	0.06
56	0.055	0.000	0.000	0.055	1.02	0.06
57	0.055	0.000	0.000	0.055	1.02	0.06
58	0.055	0.000	0.000	0.055	1.03	0.06
59	0.055	0.000	0.000	0.055	1.04	0.06
60	0.056	0.000	0.000	0.056	1.04	0.06
61	0.056	0.000	0.000	0.056	1.05	0.06
62	0.056	0.000	0.000	0.056	1.06	0.06
63	0.056	0.000	0.000	0.056	1.06	0.06
64	0.056	0.000	0.000	0.056	1.07	0.06
65	0.056	0.000	0.000	0.056	1.07	0.05
66	0.056	0.000	0.000	0.056	1.08	0.05
67	0.056	0.000	0.000	0.056	1.09	0.05
68	0.056	0.000	0.000	0.056	1.09	0.05
69	0.056	0.000	0.000	0.056	1.10	0.05
70	0.056	0.000	0.000	0.056	1.10	0.05
71	0.056	0.000	0.000	0.056	1.10	0.05
72	0.056	0.000	0.000	0.056	1.11	0.05
73	0.056	0.000	0.000	0.056	1.11	0.05
74	0.056	0.000	0.000	0.056	1.12	0.05
75	0.056	0.000	0.000	0.056	1.12	0.05
76	0.056	0.000	0.000	0.056	1.12	0.05
77	0.056	0.000	0.000	0.056	1.13	0.05
78	0.056	0.000	0.000	0.056	1.13	0.05
79	0.056	0.000	0.000	0.056	1.13	0.05
80	0.056	0.000	0.000	0.056	1.14	0.05
81	0.056	0.000	0.000	0.056	1.14	0.05
82	0.056	0.000	0.000	0.056	1.14	0.05
83	0.056	0.000	0.000	0.056	1.15	0.05
84	0.056	0.000	0.000	0.056	1.15	0.05
85	0.056	0.000	0.000	0.056	1.15	0.05
86	0.056	0.000	0.000	0.056	1.15	0.05
87	0.056	0.000	0.000	0.056	1.16	0.05
88	0.056	0.000	0.000	0.056	1.16	0.05
89	0.056	0.000	0.000	0.056	1.16	0.05
90	0.057	0.000	0.000	0.057	1.19	0.05
