# Supplementary material for: Roles of the zona pellucida in gamete fusion and of the perivitelline space in blocking polyspermy in mice
Source: EMBO Rep. 2025 Dec 8;27(3):774–92. doi: 10.1038/s44319-025-00670-8 (PMC12894720; doi:10.1038/s44319-025-00670-8)
Supplement: Supplementary file 10 — Source data Fig. 5 [file 44319_2025_670_MOESM10_ESM.zip › Fig 5/Fig 5C/Fig5C.py]

# -*- coding: utf-8 -*-
"""
Created on Wed Dec  6 04:49:14 2023

@author: nicol
"""

import numpy as np
import math
import matplotlib.pyplot as plt
import os
from scipy import optimize
import matplotlib
from collections import OrderedDict
from mpl_toolkits.axes_grid1.inset_locator import (inset_axes, InsetPosition,
                                                  mark_inset)
plt.rcParams["figure.dpi"] = 288

os.chdir("./.")
data1 = open("Sperm penetration time in fertilized oocytes.txt", "r")
fichier = open("analysis.txt","w")
fichier2 = open("Sperm in the PVS.txt", "r")
#fichier3=open("Polyspermy index.txt","w")

Tmax=254
Tmin=-Tmax
Tobsmin=15


lines=data1.readlines()
lcolovo=[]
lt=[]
lfec=[]
lfuse=[]
for i in range(len(lines)):
    line=lines[i]
    lineB=line.split("\t")
    if i==0:
        n=1
        n2=1
        for c in range(len(lineB)):
            if lineB[c]=="ovo "+str(n):
                lcolovo.append(c)
                n=n+1
    if i>=2:
        lt.append(float(lineB[0]))

        
line=lines[1]  
lineSPZ=line.split("\t")      
Nspz=int(lineSPZ[-1])
        
        
ltspz=[]
ovo=0
ovoB=0
ltspz=[]
ovo=0
for spz in np.arange(1,len(lineB)):
    if spz==lcolovo[ovo]:
        if ovo<(len(lcolovo)-1):
            ovo3=ovo
            ovo=ovo+1
            ovo2=ovo
        else:
            ovo2=ovo+1
            ovo3=ovo
    if lineSPZ[spz]!=lineSPZ[spz-1]:
        ton=False
        for c in np.arange(2,len(lines)):
            line=lines[c]
            lineB=line.split("\t")
            if ton==False and lineB[spz]!="" and lineB[spz]!="\n":
                t1=max(lt[c-2],0)
                ton=True
            if ton==True and (lineB[spz]=="" or lineB[spz]=="\n"):
                t2=lt[c-3]
                break
            if ton==True and c==(len(lines)-1):
                t2=lt[c-2]
                break
        ltspz.append([ovo2,t1,t2,t2-t1+1])
        
for spz in np.arange(1,len(lineB)):        
    if spz==lcolovo[ovoB]+1:
        if ovoB<(len(lcolovo)-1):
            ovoB=ovoB+1
            ovoB2=ovoB
        else:
            ovoB2=ovoB+1
    if lineSPZ[spz-1]==lineSPZ[spz]:
        ton2=False
        for c in np.arange(2,len(lines)):
            line=lines[c]
            lineB=line.split("\t")
            if ton2==False and lineB[spz]!="" and lineB[spz]!="\n":
                t1b=max(lt[c-2],0)
                ton2=True
            if ton2==True and (lineB[spz]=="" or lineB[spz]=="\n"):
                t2b=lt[c-3]
                break
            if ton2==True and c==(len(lines)-1):
                t2b=lt[c-2]
                break
        spnum=int(lineSPZ[spz])
        lfec.append([ovoB2,spnum,t1b,t2b,t2b-t1b+1])
        lfuse.append(spnum)
        
Novo=len(lcolovo)


Mataf=np.zeros((-Tmin+Tmax+1,len(lfec)))
MatafCum=np.zeros((-Tmin+Tmax+1,len(lfec)))
Matapf=np.zeros((-Tmin+Tmax+1,len(lfec)))
MatapfCum=np.zeros((-Tmin+Tmax+1,len(lfec)))


for sp in range(len(lfec)):
    for t in np.arange(lfec[sp][2],lfec[sp][3]+1):
        Mataf[int(t-Tmin)][sp]=1/lfec[sp][4]
        
for sp in range(len(lfec)):
    for t in np.arange(Tmin+1,Tmax+1):
        sp=int(sp)
        t=int(t)
        MatafCum[t-Tmin][sp]=MatafCum[t-1-Tmin][sp]+Mataf[t-Tmin][sp]
        
for sp in range(len(lfec)):
    for t in np.arange(lfec[sp][2],lfec[sp][3]+1):
        Pbefore=1        
        for sp2 in range(len(lfec)):
            if lfec[sp2][0]==lfec[sp][0] and sp2!=sp:
                Pbefore=Pbefore*(1-MatafCum[int(t-Tmin-1)][sp2])
        Matapf[int(t-Tmin)][sp]=Pbefore*Mataf[int(t-Tmin)][sp]


sp1=0
while sp1<(len(lfec)-1):
    sp2=sp1
    while lfec[sp1][0]==lfec[sp2][0]:
        sp2=sp2+1
    sp2=sp2-1
    Norm=np.sum(Matapf[:,sp1:(sp2+1)])
    Matapf[:,sp1:(sp2+1)]=Matapf[:,sp1:(sp2+1)]/Norm
    sp1=sp2+1
    
    
for sp in range(len(lfec)):
    for t in np.arange(Tmin+1,Tmax+1):
        sp=int(sp)
        t=int(t)
        MatapfCum[t-Tmin][sp]=MatapfCum[t-1-Tmin][sp]+Matapf[t-Tmin][sp]
        
        
Mat=np.zeros((-Tmin+Tmax+1,Nspz+1)) 
Matefnp=np.zeros((-Tmin+Tmax+1,Nspz+1)) 
Matffnp=np.zeros((-Tmin+Tmax+1,Nspz+1))
sp1=0
for ovo in np.arange(1,Novo+1):
    sp2=sp1
    if ovo<Novo:
        imax=lcolovo[ovo]-1
    else:
        imax=len(lineSPZ)-1
    while lfec[sp1][0]==lfec[sp2][0]:
        sp2=sp2+1
        if sp2==len(lfec):
            break
    sp1p=int(sp1)
    sp1=sp2
    sp2=int(sp2-1)
    for spf in np.arange(lfec[sp1p][1],lfec[sp2][1]+1):
        for tf in np.arange(lfec[sp1p+spf-lfec[sp1p][1]][2],lfec[sp1p+spf-lfec[sp1p][1]][3]+1):
            tf=int(tf)
            for te in np.arange(lfec[sp1p+spf-lfec[sp1p][1]][2],tf+1):
                te=int(te)
                Mat[-Tmin+te-tf][spf]=Mat[-Tmin+te-tf][spf]+Matapf[-Tmin+tf][sp1p+spf-lfec[sp1p][1]]/(tf-lfec[sp1p+spf-lfec[sp1p][1]][2]+1)
            for sp in np.arange(int(lineSPZ[lcolovo[ovo-1]]),int(lineSPZ[imax])+1):
                if sp!=spf:
                    sp=int(sp)
                    if sp>=lfec[sp1p][1] and sp<=lfec[sp2][1]:
                        tf2min=max(tf,lfec[sp1p+sp-lfec[sp1p][1]][2])
                        for tf2 in np.arange(tf2min,lfec[sp1p+sp-lfec[sp1p][1]][3]+1):
                            tmax=min(tf2,ltspz[sp-1][2])
                            Matffnp[int(tf2-tf-Tmin)][sp]=Matffnp[int(tf2-tf-Tmin)][sp]+Matapf[-Tmin+tf][sp1p+spf-lfec[sp1p][1]]/((lfec[sp1p+sp-lfec[sp1p][1]][3]-tf2min+1))                            
                            for t in np.arange(ltspz[sp-1][1],tmax+1):
                                t=int(t)
                                Mat[int(t-tf-Tmin)][sp]=Mat[int(t-tf-Tmin)][sp]+Matapf[-Tmin+tf][sp1p+spf-lfec[sp1p][1]]/((lfec[sp1p+sp-lfec[sp1p][1]][3]-tf2min+1)*(tmax-ltspz[sp-1][1]+1))
                                Matefnp[int(t-tf-Tmin)][sp]=Matefnp[int(t-tf-Tmin)][sp]+Matapf[-Tmin+tf][sp1p+spf-lfec[sp1p][1]]/((lfec[sp1p+sp-lfec[sp1p][1]][3]-tf2min+1)*(tmax-ltspz[sp-1][1]+1))
                    else:                  
                        for t in np.arange(ltspz[sp-1][1],ltspz[sp-1][2]+1):
                            if (t-tf)<=Tmax and (t-tf)>Tmin:
                                Mat[int(t-tf-Tmin)][sp]=Mat[int(t-tf-Tmin)][sp]+Matapf[-Tmin+tf][sp1p+spf-lfec[sp1p][1]]/((ltspz[sp-1][2]-ltspz[sp-1][1]+1))
MatCum=np.zeros((-Tmin+Tmax+1,Nspz+1))
MatefnpCum=np.zeros((-Tmin+Tmax+1,Nspz+1))
MatffnpCum=np.zeros((-Tmin+Tmax+1,Nspz+1))
for sp in range(1,Nspz+1):
    for t in np.arange(Tmin+1,Tmax+1):
        MatCum[t-Tmin][sp]=MatCum[t-1-Tmin][sp]+Mat[t-Tmin][sp]
        MatefnpCum[t-Tmin][sp]=MatefnpCum[t-1-Tmin][sp]+Matefnp[t-Tmin][sp]
        MatffnpCum[t-Tmin][sp]=MatffnpCum[t-1-Tmin][sp]+Matffnp[t-Tmin][sp]


lNovo=np.zeros(-Tmin+Tmax+1)
lPovof=np.zeros((-Tmin+Tmax+1,Novo+1))
sp1=0
for ovo in np.arange(1,Novo+1):
    sp2=sp1
    if ovo<Novo:
        imax=lcolovo[ovo]-1
    else:
        imax=len(lineSPZ)-1
    while lfec[sp1][0]==lfec[sp2][0]:
        sp2=sp2+1
        if sp2==len(lfec):
            break
    sp1p=int(sp1)
    sp1=sp2
    sp2=int(sp2-1)
    for spf in np.arange(lfec[sp1p][1],lfec[sp2][1]+1):
        for tf in np.arange(Tmin,Tmax+1):
            lPovof[tf-Tmin][ovo]=lPovof[tf-Tmin][ovo]+Matapf[tf-Tmin][sp1p+spf-lfec[sp1p][1]]
for ovo in np.arange(1,Novo+1):
    for tf in np.arange(Tmin,Tmax+1):
        for t in np.arange(Tmin,Tmax+1):
            t=int(t)
            tf=int(tf)
            if t>=0 and t<=Tmax and (t-tf-Tmin)>=0 and (t-tf-Tmin)<=2*Tmax:
                lNovo[t-tf-Tmin]=lNovo[t-tf-Tmin]+lPovof[tf-Tmin][ovo]


lpoly=np.zeros((-Tmin+Tmax+1,3))
sp1=0
ovopoly=0
for ovo in np.arange(1,Novo+1):
    sp2=sp1
    if ovo<Novo:
        imax=lcolovo[ovo]-1
    else:
        imax=len(lineSPZ)-1
    while lfec[sp1][0]==lfec[sp2][0]:
        sp2=sp2+1
        if sp2==len(lfec):
            break
    sp1p=int(sp1)
    sp1=sp2
    sp2=int(sp2-1)
    if sp1p!=sp2:
        for spf1 in np.arange(lfec[sp1p][1],lfec[sp2][1]+1):
            for spf2 in np.arange(lfec[sp1p][1],lfec[sp2][1]+1):
                if spf2!=spf1:
                    for taf1 in np.arange(lfec[sp1p+spf1-lfec[sp1p][1]][2],lfec[sp1p+spf1-lfec[sp1p][1]][3]+1):
                        for taf2 in np.arange(lfec[sp1p+spf2-lfec[sp1p][1]][2],lfec[sp1p+spf2-lfec[sp1p][1]][3]+1):
                            if taf2>=taf1 and taf1<=lfec[sp1p+spf2-lfec[sp1p][1]][3]:
                                taf2=int(taf2)
                                taf1=int(taf1)
                                lpoly[taf2-taf1-Tmin][ovopoly]=lpoly[taf2-taf1-Tmin][ovopoly]+Matapf[taf1-Tmin][sp1p+spf1-lfec[sp1p][1]]/(lfec[sp1p+spf2-lfec[sp1p][1]][3]-max(lfec[sp1p+spf2-lfec[sp1p][1]][2],taf1)+1)
        ovopoly=ovopoly+1
        
        
lpolyCum=np.zeros((-Tmin+Tmax+1,3))
for i in range(3):
    for t in np.arange(Tmin+1,Tmax+1):
        lpolyCum[t-Tmin][i]=lpolyCum[t-Tmin-1][i]+lpoly[t-Tmin][i]
        

Tl=0
Tu=90
#lsmooth=[[-2,0.1],[-1,0.2],[0,0.4],[1,0.2],[2,0.1]]
lsmooth=[[0,1]]
lnf=[]
lsigf=[]
l95f=[]

polymax=3
polyProbas=np.zeros((int(Tu-Tl)+1,polymax+1))
for t in np.arange(Tl,Tu+1):
    vardisp=0
    nf=0
    vf=0
    ndisp=0
    for sp in np.arange(1,Nspz+1):
        if sp in lfuse:
            #nf=nf+MatffnpCum[-Tmin+t][sp]
            ndisp=ndisp+MatefnpCum[-Tmin+t][sp]*(1-MatffnpCum[-Tmin+t][sp])
            vardisp=vardisp+MatefnpCum[-Tmin+t][sp]*(1-MatffnpCum[-Tmin+t][sp])*(1-MatefnpCum[-Tmin+t][sp]*(1-MatffnpCum[-Tmin+t][sp]))
            #vf=vf+(1-MatffnpCum[-Tmin+t][sp])*MatffnpCum[-Tmin+t][sp]
        else:
            vardisp=vardisp+MatCum[-Tmin-1+t][sp]*(1-MatCum[-Tmin-1+t][sp])
            ndisp=ndisp+MatCum[-Tmin-1+t][sp]
    for i in range(3):
        nf=nf+lpolyCum[t-Tmin][i]
        vf=vf+lpolyCum[t-Tmin][i]*(1-lpolyCum[t-Tmin][i])
        
    lpoly3=[]
    for ovo in np.arange(3):
        praft=lpolyCum[t-Tmin][ovo]
        if len(lpoly3)==0:
            lpoly3.append([0,1-praft])
            lpoly3.append([1,praft])
        else:
            lpoly4=[]
            for item in lpoly3:
                lpoly4.append([item[0],item[1]*(1-praft)])
                lpoly4.append([item[0]+1,item[1]*praft])
            lpoly4=np.array(lpoly4)
            Nsp=np.array(list(OrderedDict.fromkeys(lpoly4[:,0])))
            Nsp=np.sort(Nsp)
            lpoly3=np.zeros([len(Nsp),2])
            for v in Nsp:
                v=int(v)
                ind=int(np.where(Nsp==v)[0])
                lpoly3[ind][0]=float(v)
                for item in lpoly4:
                    if item[0]==v:
                        lpoly3[ind][1]=lpoly3[ind][1]+item[1]
    p=0
    n=0
    while p<0.025:
        p=p+lpoly3[n][1]
        n=n+1
    l95=n-1
    p=0
    n=3
    while p<0.025:
        p=p+lpoly3[n][1]
        n=n-1
    u95=n+1
    l95f.append([max(nf-l95,0),max(u95-nf,0)])
        
    
    lsigf.append(max(max(vf,0)**0.5,0.01))
    lnf.append(nf)
    for npo in np.arange(polymax+1):
        polyProbas[t,npo]=lpoly3[npo][1]

lines=fichier2.readlines()
ldisp=[]
lsigdisp=[]
ltdisp=[]
for i in range(len(lines)):
    line=lines[i]
    lineB=line.split("\t")
    if i>=1:
        tp=float(lineB[0])
        if tp>=Tl and tp<(Tu+1):
            ltdisp.append(float(lineB[0])) 
            ldisp.append(float(lineB[1]))
            lsigdisp.append(float(lineB[2]))


def funfit0(t,tau,pla):
    return pla*(1-np.exp(-(t+1)/tau))   


def funfit(t,tau):
    return 3*(1-np.exp(-t/tau))

def funfit4(t,tau1,tau2):
    return 3*(1-0.4*np.exp(-t/tau1)-0.6*np.exp(-t/tau2))

def funfit2(t,tau,pla,tau2,pla2):
    return pla*(1-np.exp(-(t+1)/tau))+pla2*(1-np.exp(-(t+1)/tau2))

params=optimize.curve_fit(funfit,np.arange(Tl,Tu+1),lnf,sigma=lsigf,absolute_sigma=True,p0=[5],maxfev=10**4)

#params2=optimize.curve_fit(funfit2,np.arange(Tl,Tu),lnf,sigma=lsigf,absolute_sigma=True,p0=[3,2,10,2],maxfev=10**4)

params4=optimize.curve_fit(funfit4,np.arange(Tl,Tu+1),lnf,sigma=lsigf,absolute_sigma=True,bounds=([0.2,1],[2,10]),maxfev=10**4)

lfit=[]
lfit2=[]
lfit4=[]
for ts in np.arange(Tl,Tu+1):
    lfit.append(funfit(ts,params[0][0]))
    #lfit2.append(funfit2(ts,params2[0][0],params2[0][1],params2[0][2],params2[0][3]))


tauf=params[0][0]
sigtauf=params[1][0][0]**0.5


ltovo=[]
i=0
for ovo in np.arange(1,Novo+1):
    tmin=lfec[i][3]
    i=i+1
    if ovo<Novo-1:
        if lfec[i][0]==ovo:
            tmin=min(tmin,lfec[i][3])
            i=i+1
    ltovo.append(Tmax-tmin)
 
loo=[] 
for t in np.arange(Tl,Tu+1): 
    ti=int(t)   
    no=0 
    for ovo in np.arange(1,Novo+1):
        if t<=ltovo[ovo-1]:
            no=no+1
    loo.append(no)

FI=((np.array(lnf)+np.array(loo))/np.array(loo))
polyI=np.array(lnf)/np.array(loo)
eFI=np.transpose(np.array(l95f))/np.array(loo)
lfit=((np.array(lfit)+np.array(loo))/np.array(loo))


lfit3=[]
for ts in np.arange(Tl,Tu+1):
    lfit3.append(funfit(ts,params[0][0]))
    lfit4.append(funfit4(ts,params4[0][0],params4[0][1]))
lfit3=np.array(lfit3)/np.array(loo)
lfit4=np.array(lfit4)/np.array(loo)


plt.figure(0)
plt.figure(figsize=(4.5,3))
f1,ax1 = plt.subplots()
matplotlib.pyplot.errorbar(np.arange(Tl,Tu+1),polyI,eFI,fmt='o',zorder=1,color='blue',markersize=2,elinewidth=0.4)
ax1.plot(np.arange(Tl,Tu+1),lfit3,color="deepskyblue",linewidth=1,label="fit "+chr(964)+"$_{FB}$ = 6.2 min")
#ax1.plot(np.arange(Tl,Tu+1),lfit4,color="red",linewidth=1)
#ax1.plot(np.arange(Tl,Tu),lfit2,color="darkblue",linewidth=2)
plt.ylabel("Average number of spermatozoa fused\nafter a first fertilization (sperm/oocyte)",fontsize=11,color='blue')
plt.xlabel("Time after the first fertilization (minutes)",fontsize=12)
plt.xlim([Tl-1,Tu])
plt.ylim([0,1.3])
ax1.legend(loc='upper left')
ax1.set_yticks(np.arange(0,1.3,0.2))
ax1.tick_params(colors='blue',axis="y",labelsize=12)
ax1.spines['left'].set_color(('blue'))
ax2=ax1.twinx()
ax2.spines['left'].set_visible(False)
ax2.errorbar(ltdisp,np.array(ldisp)/np.array(loo),1.96*np.array(lsigdisp)/np.array(loo),color="purple",linestyle="",marker='o',markersize=2,elinewidth=0.4)
ax2.set_ylim([0,1.3])
ax2.set_ylabel("Average number of spermatozoa\nin the PVS (sperm/oocyte)",color='purple',fontsize=12)
ax2.tick_params(colors='purple',labelsize=12)
ax2.spines['right'].set_color(('purple')) 


ax3 = plt.axes([0,0,1,1])
# Manually set the position and relative size of the inset axes within ax1
ip = InsetPosition(ax1, [0.55,0.18,0.4,0.4])
ax3.set_axes_locator(ip)
# Mark the region corresponding to the inset axes on ax1 and draw lines
# in grey linking the two axes.
#mark_inset(ax1, ax3, loc1=2, loc2=4, fc="none", ec='0.5')
matplotlib.pyplot.errorbar(np.arange(Tl,Tu+1),polyI,eFI,fmt='o',zorder=1,color='blue',markersize=2,elinewidth=0.4)
ax3.plot(np.arange(Tl,Tu+1),lfit3,color="deepskyblue",linewidth=1)
#ax3.plot(np.arange(Tl,Tu+1),lfit4,color="red",linewidth=1)
plt.xlim([Tl-1,50])
plt.ylim([0,0.07])
ax3.set_yticks(np.arange(0,0.07,0.02))
ax3.tick_params(colors='blue',axis="y",labelsize=12)
ax3.spines['left'].set_color(('blue'))
ax3.set_xticks(np.arange(Tl,51,10))


print("Polyspermy block time constant = "+str("{:.1f}".format(tauf))+" +/- "+str("{:.1f}".format(1.96*sigtauf))+"minutes")

fichier.write("Tps\tpolyI\tpoI95l\tpoI95u\tfit\tNFI\tNFI95\n")
for i in range(len(lnf)):
    fichier.write(str("{:.0f}".format(np.arange(Tl,Tu+1)[i]))+"\t"+str("{:.3f}".format(polyI[i]))+"\t"+str("{:.3f}".format(eFI[0,i]))+"\t"+str("{:.3f}".format(eFI[1,i]))+"\t"+str("{:.3f}".format(lfit[i]-1))+"\t"+str("{:.2f}".format(ldisp[i]/loo[i]))+"\t"+str("{:.2f}".format(1.96*lsigdisp[i]/loo[i]))+"\n")


data1.close()  
fichier.close() 
fichier2.close()        

tpolymin=2
tpolymax=15
lindpoly=[]
for tpoly in np.arange(tpolymin,tpolymax,0.1):
    ind=0
    for ts in np.arange(Tl,Tu+1):
        ts=int(ts)
        fit=funfit(ts,tpoly)
        fitlow=np.floor(fit)
        fitup=np.floor(fit)+1
        slow=0
        for npo in np.arange(0,fitlow+1):
            npo=int(npo)
            slow=slow+polyProbas[ts,npo]
        sup=0
        for npo in np.arange(fitup,polymax+1):
            npo=int(npo)
            sup=sup+polyProbas[ts,npo]
        pro=np.log(max(min(slow,sup),10**-20))
        ind=ind+pro
    lindpoly.append([tpoly,ind])
lindpoly=np.array(lindpoly)
indmax=np.max(lindpoly[:,1])

for i in range(len(lindpoly)):
    lindpoly[i,1]=np.exp(lindpoly[i,1]-indmax)
sv=np.sum(lindpoly[:,1])
for i in range(len(lindpoly)):
    lindpoly[i,1]=lindpoly[i,1]/sv

p=0
n=0
while p<0.025:
    p=p+lindpoly[n][1]
    n=n+1
l95=lindpoly[n-1][0]
p=0
n=len(lindpoly)-1
while p<0.025:
    p=p+lindpoly[n][1]
    n=n-1
u95=lindpoly[n+1][0]
p=0
n=0
while p<0.5:
    p=p+lindpoly[n][1]
    n=n+1
med95=lindpoly[n-1][0]


"""
for t in np.arange(Tl,Tu+1):
    fichier3.write(str("{:.1f}".format(t))+"\t"+str("{:.4f}".format(polyI[t]))+"\n")
fichier3.close()
"""
    
