# Supplementary material for: Roles of the zona pellucida in gamete fusion and of the perivitelline space in blocking polyspermy in mice
Source: EMBO Rep. 2025 Dec 8;27(3):774–92. doi: 10.1038/s44319-025-00670-8 (PMC12894720; doi:10.1038/s44319-025-00670-8)
Supplement: Supplementary file 12 — Source data Fig. 7 [file 44319_2025_670_MOESM12_ESM.zip]

Archive with 2 entries (1 files):
- Fig 7/
- Fig 7/Fig 7B_C_D.xlsx
