# Supplementary material for: Roles of the zona pellucida in gamete fusion and of the perivitelline space in blocking polyspermy in mice
Source: EMBO Rep. 2025 Dec 8;27(3):774–92. doi: 10.1038/s44319-025-00670-8 (PMC12894720; doi:10.1038/s44319-025-00670-8)
Supplement: Supplementary file 12 — Source data Fig. 7 [file 44319_2025_670_MOESM12_ESM.zip › Fig 7/Fig 7B_C_D.xlsx]

## Sheet: A Fertilized oocytes
Fig 7A	oocytes in
time relative to fusion (min)	Level 4	Level 3	Level 2	Level 1		Level 4 : oocytes with more than 100 spermatozoa bound to the ZP
-40	28	11	10	0		Level 3 : oocytes with 50-100 spermatozoa bound to the ZP
-30	28	11	10	0		Level 2 : oocytes with 20-50 spermatozoa bound to the ZP
-20	28	11	10	0		Level 1 : oocytes with 1- 20 spermatozoa bound to the ZP
-10	26	12	11	0
0	23	15	11	0
10	23	16	10	0
20	17	19	13	0
30	12	18	18	1
40	6	20	21	2
50	3	21	19	6
60	2	17	20	10
70	2	15	20	12
80	2	12	19	16
90	2	12	15	20
100	2	12	15	20

## Sheet: B Non-fertilized oocytes
Fig 7B	oocytes in
time post insemination	level 4	Level 3	Level 2	Level 1		Level 4 : oocytes with more than 100 spermatozoa bound to the ZP
0	9	3	2	0		Level 3 : oocytes with 50-100 spermatozoa bound to the ZP
10	9	3	2	0		Level 2 : oocytes with 20-50 spermatozoa bound to the ZP
20	9	3	2	0		Level 1 : oocytes with 1- 20 spermatozoa bound to the ZP
30	9	3	2	0
40	9	3	2	0
50	9	3	2	0
60	8	4	2	0
70	8	4	2	0
80	8	4	2	0
90	8	4	2	0
100	8	3	3	0
110	8	3	3	0
120	8	3	3	0
130	8	3	3	0
140	8	3	3	0

## Sheet: C Non fertilized
Fig 7C	number of penetrated sperm
oocyte	Level 4	Level 3	Level 2
1	7
2			6
3		4
4	6
5	4
6	3
7		2
8	2
9			1
10	4
11		1
12	1
13	2
14	2
