# Supplementary material for: Roles of the zona pellucida in gamete fusion and of the perivitelline space in blocking polyspermy in mice
Source: EMBO Rep. 2025 Dec 8;27(3):774–92. doi: 10.1038/s44319-025-00670-8 (PMC12894720; doi:10.1038/s44319-025-00670-8)
Supplement: Supplementary file 13 — Source data Fig. 8 [file 44319_2025_670_MOESM13_ESM.zip]

Archive with 12 entries (11 files):
- Fig 8/
- Fig 8/analysis.txt
- Fig 8/FertilizationProba.txt
- Fig 8/Fig8.py
- Fig 8/PenetrationProba.py
- Fig 8/PenetrationProba.txt
- Fig 8/polyspermy experiments.txt
- Fig 8/polyspermy prediction.txt
- Fig 8/readme Fig8.txt
- Fig 8/Sperm penetration time in fertilized oocytes.txt
- Fig 8/Sperm penetration time in fertilized oocytes.xlsx
- Fig 8/ZP block.txt
