# Supplementary material for: Roles of the zona pellucida in gamete fusion and of the perivitelline space in blocking polyspermy in mice
Source: EMBO Rep. 2025 Dec 8;27(3):774–92. doi: 10.1038/s44319-025-00670-8 (PMC12894720; doi:10.1038/s44319-025-00670-8)
Supplement: Supplementary file 13 — Source data Fig. 8 [file 44319_2025_670_MOESM13_ESM.zip › Fig 8/Fig8.py]

# -*- coding: utf-8 -*-
"""
Created on Tue Sep 17 11:22:28 2024

@author: nrodriguez
"""

import math
import numpy as np
import matplotlib.pyplot as plt
import random
import os


plt.rcParams["figure.dpi"] = 144

os.chdir("./.")
fichier1 = open("FertilizationProba.txt", "r")
data=fichier1.readlines()
fichier1.close()
lfuse=[]
for line in data[1:]:
    lfuse.append(float(line.split('\t')[1]))

fichier1b = open("PenetrationProba.txt", "r")
datab=fichier1b.readlines()
fichier1b.close()
lpenet=[]
for line in datab[1:]:
    lpenet.append(float(line))
lpenet=np.array(lpenet)
lpenet=lpenet/np.sum(lpenet)
lpenetcum=np.zeros(len(lpenet))
for i in range(len(lpenet)):
    lpenetcum[i]=lpenetcum[i-1]+lpenet[i]

"""    
plt.figure(0)
plt.plot(np.arange(len(lpenetcum)),lpenetcum)
"""
    
fichier2=open("analysis.txt","r")
lte=[]
lpolye=[]
data2=fichier2.readlines()
for line in data2[1:]:
    lte.append(float(line.split('\t')[0]))
    lpolye.append(float(line.split('\t')[1]))
fichier2.close()

fichier3=open("ZP block.txt","r")
ltpe=[]
lpene=[]
data3=fichier3.readlines()[1:]
for line in data3:
    ltpe.append(float(line.split('\t')[0]))
    lpene.append(float(line.split('\t')[1]))
fichier3.close()
lpene=np.array(lpene)
lpene=lpene-lpene[0]


tmax=240

dt=0.5

Novo=2000


t1=0.61
t2=17.07


txsp=[1.2/60]
tb=[48.3]
tfb=[6.2]
lab=['ZP block and fast block']

txsp=[1.2/60*1,1.2/60*1,1.2/60*1,1.2/60*3,1.2/60]
tb=[48.3,10**5,48.3,48.3,48.3]
tfb=[6.2,6.2,10**5,6.2,6.2]
fspeed=[1,1,1,1,2]
lab=['Penetration block: ON, Fusion block: ON','Penetration block: OFF, Fusion block: ON','Penetration block: ON, Fusion block: OFF','Penetration block: ON, Fusion block: ON,\nZP natural permeability X 3','Penetration block: ON, Fusion block: ON,\nfusion time divided by 2']
col=['skyblue','orange','darkgreen','crimson','purple']
sty=['solid','dashed','solid','solid','solid']

nR=len(tb)

sp_nf=0.22 #proportion of spz unable to fertilize

lfuse2=[]
for t in np.arange(0,tmax+1,dt):
    if t%1==0:
        lfuse2.append(lfuse[int(t)]*(1-sp_nf))
    else:
        lfuse2.append(0.5*(lfuse[int(t)]+lfuse[int(t)+1])*(1-sp_nf))


def fr(t):
    return (1-math.exp(-t/t1))*math.exp(-t/t2)*(t2-t1)/t2**2*(1-sp_nf)

def f_zpb(t,R):
    return 1-math.exp(-t/(tb[R]))

def f_fb(t,R):
    return (1-math.exp(-t/tfb[R]))

fig=1
statPoly=[]
lNF=np.zeros(20)
lF=np.zeros(20)

llpolyf=[]

for R in np.arange(nR):

    lovo=[]
    lovof=np.zeros((Novo,int(tmax/dt)+1,2))
    for no in np.arange(Novo):
        lsp=[[0,0]]
        nsp=1
        ini=random.random()
        if ini<0.25:
            t=random.random()
            i=0
            while lpenetcum[i]<t and i<=120:
                i=i+1
            lsp.append([-i,'nan'])
            nsp=nsp+1
        if ini<0.082:
            t=random.random()
            i=0
            while lpenetcum[i]<t and i<=120:
                i=i+1
            lsp.append([-i,'nan'])
            nsp=nsp+1
        if ini<0.035:
            t=random.random()
            i=0
            while lpenetcum[i]<t and i<=120:
                i=i+1
            lsp.append([-i,'nan'])
            nsp=nsp+1
        if ini<0.001:
            t=random.random()
            i=0
            while lpenetcum[i]<t and i<=120:
                i=i+1
            lsp.append([-i,'nan'])
            nsp=nsp+1
        lPF=[]
        lPFf=[]
        tfus1=0
        for s in np.arange(0,int(tmax/dt)+1):
            if tfus1=='nan':
                zb=0
                zfb=0
            else:
                zb=f_zpb(s*dt-tfus1,R)
                zfb=f_fb(s*dt-tfus1,R)
            e=random.random()
            if e<(dt*txsp[R])*(1-zb):
                nsp=nsp+1
                lsp.append([s*dt,'nan'])
            nf=0
            for sp in range(len(lsp)):
                f=random.random()
                if f<lfuse2[int(2*min(s*dt*fspeed[R]-lsp[sp][0],tmax))]*dt*fspeed[R]*(1-zfb) and lsp[sp][1]=='nan':
                    lsp[sp][1]=s*dt
                    if tfus1=='nan':
                        tfus1=s*dt
                if lsp[sp][1]!='nan':
                    nf=nf+1
            lPF.append([len(lsp),nf])
            if tfus1!='nan':
                lPFf.append([len(lsp),nf])
        lovo.append(lPF)
        if tfus1!='nan':
            for s in np.arange(0,int((tmax-tfus1)/dt)+1):
                lovof[int(no),int(s),0]=lPFf[int(s)][0]
                lovof[int(no),int(s),1]=lPFf[int(s)][1]
        if tfus1=='nan':
            lNF[int(lPF[-1][0])]=lNF[int(lPF[-1][0])]+1
        else:
            lF[int(lPF[-1][0])]=lF[int(lPF[-1][0])]+1

    lpenf=np.zeros(int(tmax/dt)+1)
    lnof=np.zeros(int(tmax/dt)+1)
    lpolyf=np.zeros(int(tmax/dt)+1)
    for s in np.arange(0,int(tmax/dt)+1):
        npe=0
        npoly=0
        no=0
        for ov in range(Novo):
            if lovof[ov,s,0]>0 and lovof[ov,0,0]>0: 
                npe=npe+lovof[ov,s,0]-lovof[ov,0,0]
                npoly=npoly+lovof[ov,s,1]-1
                no=no+1
        if no>0:
            lnof[s]=no
            lpenf[s]=npe/no
            lpolyf[s]=npoly/no
        else:
            lpenf[s]='nan'
            lpolyf[s]='nan'


    lovo=np.array(lovo)
    lPmean=[]
    lFmean=[]
    lpoly=[]
    lfec=[]
    lt=[]
    for s in np.arange(0,int(tmax/dt)+1):
        lPmean.append(np.mean(lovo[:,s,0]))
        lFmean.append(np.mean(lovo[:,s,1]))
        lt.append(s*dt)
        npoly=0
        nfec=0
        for oo in np.arange(Novo):
            if lovo[oo,s,1]>0.5:
                nfec=nfec+1
            if lovo[oo,s,1]>1.5:
                npoly=npoly+1
        lpoly.append(100*npoly/Novo)
        lfec.append(100*nfec/Novo)
        
    
    
    print("Spz number per fertilized oocyte at t=0 : "+str("{:.2f}".format(np.sum(lovof[:,0,0])/np.sum(lF))))
    print("Spz number per fertilized oocyte at t=tmax : "+str("{:.2f}".format(np.sum(lovof[:,-1,0])/np.sum(lF))))
    
    """
    prop1=0.4
    
    fig=1
    plt.figure(fig)
    if R==0:
        plt.scatter(ltpe,lpene,label='experiments',color='black')
    plt.plot(lt[0:int(prop1*tmax/dt)],lpenf[0:int(prop1*tmax/dt)],label=lab[R])
    plt.xlabel('Time after first fertilization (min)')
    plt.ylabel('Post first fertilization penetration index')
    plt.legend()
    plt.xlim([-0.5,min(ltpe[-1],lt[int(prop1*tmax/dt)])])
    plt.ylim([-0.01,1.8])
    """
    
    prop2=0.13
    fig=2
    plt.figure(fig)
    if R==0:
        plt.scatter(lte,lpolye,label='Experiments',color='black')
    plt.plot(lt[0:int(prop2*tmax/dt)],lpolyf[0:int(prop2*tmax/dt)],linestyle=sty[R],label=lab[R],color=col[R])
    plt.xlabel('Time after first fertilization (min)')
    plt.ylabel('Post first fertilization\npolyspermic spermatozoa per oocyte')

    plt.legend(bbox_to_anchor=(0.5, 1.58), loc='upper center')
    plt.xlim([-0.5,min(lte[-1],lt[int(prop2*tmax/dt)-1])])
    plt.ylim([-0.002,0.27])
    
    
    
    print(str(R)+"  % fertilized oocytes = "+str("{:.2f}".format(lfec[-1]))+ "%")
    print(str(R)+"  % polyspermy among fertilized oocytes = "+str("{:.2f}".format(100*lpoly[-1]/lfec[-1]))+ "%")
    statPoly.append(100*lpoly[-1]/lfec[-1])
    llpolyf.append(lpolyf)
    
print("\n"+"TOTAL  % polyspermy among fertilized oocytes = "+str("{:.2f}".format(np.mean(statPoly))+" +/- "+str("{:.2f}".format(np.std(statPoly))+ "%")))

"""
fig=fig+1
plt.figure(fig)
plt.scatter(np.arange(1,10),np.array(lF[1:10])/np.sum(lF[1:10]))
plt.xlabel("number of penetrated spz including the fertilizing one")
plt.ylabel("proportion among monospermic \nfertilized oocytes")
"""
fichier4=open("polyspermy prediction.txt","w")
for n in range(int(prop2*tmax/dt)):
    fichier4.write(str("{:.1f}".format(lt[n]))+"\t")
    for r in range(nR):
        fichier4.write(str("{:.3f}".format(llpolyf[r][n])))
        if r<(nR-1):
            fichier4.write("\t")
    fichier4.write("\n")
fichier4.close()

n=0
fichier5=open("polyspermy experiments.txt","w")
while lte[n]<int(prop2*tmax):
    fichier5.write(str("{:.1f}".format(lte[n]))+"\t"+str("{:.3f}".format(lpolye[n]))+"\n")
    n=n+1
fichier5.close()
