# Supplementary material for: Roles of the zona pellucida in gamete fusion and of the perivitelline space in blocking polyspermy in mice
Source: EMBO Rep. 2025 Dec 8;27(3):774–92. doi: 10.1038/s44319-025-00670-8 (PMC12894720; doi:10.1038/s44319-025-00670-8)
Supplement: Supplementary file 13 — Source data Fig. 8 [file 44319_2025_670_MOESM13_ESM.zip › Fig 8/PenetrationProba.py]

# -*- coding: utf-8 -*-
"""
Created on Wed Dec  6 04:49:14 2023

@author: nicol
"""

import numpy as np
import math
import matplotlib.pyplot as plt
import os
from scipy import optimize
from scipy.stats import norm


plt.rcParams["figure.dpi"] = 144

os.chdir("./.")
data1 = open("Sperm penetration time in fertilized oocytes.txt", "r")
fichier = open("PenetrationProba.txt", "w")


Tmax=250
Tmin=-Tmax
Tobsmin=15


lines=data1.readlines()
lcolovo=[]
lt=[]
lfec=[]
for i in range(len(lines)):
    line=lines[i]
    lineB=line.split("\t")
    if i==0:
        n=1
        n2=1
        for c in range(len(lineB)):
            if lineB[c]=="ovo "+str(n):
                lcolovo.append(c)
                n=n+1
    if i>=2:
        lt.append(float(lineB[0]))

        
        
line=lines[1]  
lineSPZ=line.split("\t")      
Nspz=int(lineSPZ[-1])
        
        
ltspz=[]
ovo=0
ovoB=0
ltspz=[]
ovo=0
for spz in np.arange(1,len(lineB)):
    if spz==lcolovo[ovo]:
        if ovo<(len(lcolovo)-1):
            ovo3=ovo
            ovo=ovo+1
            ovo2=ovo
        else:
            ovo2=ovo+1
            ovo3=ovo
    if lineSPZ[spz]!=lineSPZ[spz-1]:
        ton=False
        for c in np.arange(2,len(lines)):
            line=lines[c]
            lineB=line.split("\t")
            if ton==False and lineB[spz]!="" and lineB[spz]!="\n":
                t1=max(lt[c-2],0)
                ton=True
            if ton==True and (lineB[spz]=="" or lineB[spz]=="\n"):
                t2=lt[c-3]
                break
            if ton==True and c==(len(lines)-1):
                t2=lt[c-2]
                break
        ltspz.append([ovo2,t1,t2,t2-t1+1])

lfuse=[]        
for spz in np.arange(1,len(lineB)):        
    if spz==lcolovo[ovoB]+1:
        if ovoB<(len(lcolovo)-1):
            ovoB=ovoB+1
            ovoB2=ovoB
        else:
            ovoB2=ovoB+1
    if lineSPZ[spz-1]==lineSPZ[spz]:
        ton2=False
        for c in np.arange(2,len(lines)):
            line=lines[c]
            lineB=line.split("\t")
            if ton2==False and lineB[spz]!="" and lineB[spz]!="\n":
                t1b=max(lt[c-2],0)
                ton2=True
            if ton2==True and (lineB[spz]=="" or lineB[spz]=="\n"):
                t2b=lt[c-3]
                break
            if ton2==True and c==(len(lines)-1):
                t2b=lt[c-2]
                break
        spnum=int(lineSPZ[spz])
        lfec.append([ovoB2,spnum,t1b,t2b,t2b-t1b+1])
        lfuse.append(spnum)
lfec2=np.array(lfec)
Novo=len(lcolovo)

lfuseovo=[0]
i=0
ovo=1
while ovo<Novo:
    li=[i]
    while lfec[i][0]==lfec[i+1][0]:
        li.append(i+1)
        i=i+1
    lfuseovo.append(li)
    ovo=ovo+1
    i=i+1
lfuseovo.append([i])

lfu=np.zeros(Tmax+1)
lnum=np.zeros(Tmax+1)
lnumf=np.zeros(Tmax+1)

totspp=0
Novo=57
lNtot=np.zeros(12)
Novotot=0
for ovo in np.arange(1,Novo+1):
    spf=lfuseovo[ovo][0]
    if len(lfuseovo[ovo])==1:
        Novotot=Novotot+1
        pf=1/(lfec[spf][3]-lfec[spf][2]+1)
        if ovo<Novo:
            sppmax=int(lineSPZ[lcolovo[ovo]])-1
        else:
            sppmax=int(lineSPZ[-1])
        lspp=np.zeros(sppmax-lfec[spf][1])
        for tf in np.arange(lfec[spf][2],lfec[spf][3]+1):
            for spp in np.arange(lfec[spf][1]+1,sppmax+1):
                tpmin=ltspz[spp-1][1]
                tpmax=ltspz[spp-1][2]
                if tf>tpmin:
                    lspp[spp-(lfec[spf][1]+1)]=lspp[spp-(lfec[spf][1]+1)]+pf*(min(tpmax,tf)-tpmin)/(tpmax-tpmin)
                if (tpmax-tpmin)>=0:
                    pp=1/(tpmax-tpmin+1)
                    for tp in np.arange(tpmin,tpmax+1):
                        if spp!=spf and (tf-tp)>=0:
                            lnum[int(tf-tp)]=lnum[int(tf-tp)]+pf*pp
        print(lfec[spf][1]+1,sppmax)
        lN=np.zeros(12)
        if len (lspp)==0:
            lN[0]=1
        if len(lspp)>=1:
            lscen=[[1,lspp[0]],[0,1-lspp[0]]]
            if len(lspp)>=2:
                for i in np.arange(1,len(lspp)):
                    lscen2=[]
                    for j in range(len(lscen)):
                        lscen2.append([lscen[j][0]+1,lscen[j][1]*lspp[i]])
                        lscen2.append([lscen[j][0],lscen[j][1]*(1-lspp[i])])
                    lscen=lscen2
            for j in range(len(lscen)):
                lN[lscen[j][0]]=lN[lscen[j][0]]+lscen[j][1]
        print(lN)
        lNtot=lNtot+lN
lNtot=lNtot/Novotot
        


for n in range(len(lnum)):
    fichier.write(str("{:.2f}".format(lnum[n]))+"\n")
fichier.close()


plt.figure(0)
plt.plot(np.arange(0,Tmax+1),lnum)

"""  
    
    
    lproba=np.zeros(Tmax+1)
    if len(lfuseovo[ovo])==2:
        spf=spf+2


        temax=np.min([ltspz[spf2][2],lfec[spf][2]])
        pe=1/(temax-ltspz[spf2][1]+1)
        for te in np.arange(ltspz[spf2][1],temax+1):
            tfmin=np.max([te,lfec[spf][2]])-te
            tfmax=lfec[spf][3]-te
            if (tfmax-tfmin+1)>0:
                pf=pe/(tfmax-tfmin+1)
            else:
                pf=0
            for tf in np.arange(tfmin,tfmax+1):
                tf=int(tf)
                lproba[tf]=lproba[tf]+pf
        spf=spf+1
        lprobas.append(lproba)

lprobas=np.array(lprobas)
Novomono=len(lprobas)
lfuse=np.zeros(Tmax+1)
lt=[]
tmean=0
for t in np.arange(0,Tmax+1):
    lfuse[t]=np.sum(lprobas[:,t])/Novomono
    lt.append(t)
    tmean=tmean+lfuse[t]*t

lfuse_cum=np.zeros(Tmax+1)
lfuse_smooth=np.zeros(Tmax+1)
lfuse_smooth_cum=np.zeros(Tmax+1)
sigma=2
fichier.write("t(min)\tproba/min\n")
lfuse_smooth_max=0
for t in np.arange(0,Tmax+1):
    w=0
    for ts in np.arange(round(-3*sigma),round(3*sigma)+1):
        if (t+ts)>=0 and (t+ts)<=Tmax:
            w=w+norm.pdf(ts,0,sigma)          
            lfuse_smooth[t]=lfuse_smooth[t]+lfuse[t+ts]*norm.pdf(ts,0,sigma)
    lfuse_smooth[t]=lfuse_smooth[t]/w
    if lfuse_smooth[t]>lfuse_smooth_max:
        lfuse_smooth_max=lfuse_smooth[t]
        tfuse_max=t
    if t>0:
        lfuse_smooth_cum[t]=min(lfuse_smooth_cum[t-1]+lfuse_smooth[t],1)
        lfuse_cum[t]=min(lfuse_cum[t-1]+lfuse[t],1)
    else:
        lfuse_smooth_cum[0]=lfuse_smooth[0]
        lfuse_cum[0]=lfuse[0]
        
        
    fichier.write(str("{:.0f}".format(t))+"\t"+str("{:.4f}".format(lfuse_smooth[t]))+"\n")


print("Most probable fusion time = "+str("{:.0f}".format(tfuse_max))+" min") 
   
plt.figure(0)
plt.scatter(lt,lfuse)
plt.plot(lt,lfuse_smooth,color='red')

    
    
def fr(t,t1,t2):
    return (1-np.exp(-t/t1))*np.exp(-t/t2)*(t2-t1)/t2**2


Tmax_fit=120
params=optimize.curve_fit(fr,lt[0:Tmax_fit],lfuse[0:Tmax_fit],p0=[3,20],maxfev=10**4)

#params[0][0]=1

lfit=[]
for t in lt[0:Tmax_fit]:
    lfit.append(fr(t,params[0][0],params[0][1]))
"""
"""
plt.figure(0)
plt.plot(lt[0:Tmax_fit],lfit[0:Tmax_fit],color='green')

print("t1 = "+str("{:.2f}".format(params[0][0]))+" +/- "+str("{:.2f}".format(params[1][0][0]))+" min")
print("t2 = "+str("{:.2f}".format(params[0][1]))+" +/- "+str("{:.2f}".format(params[1][1][1]))+" min")
"""
"""
lfuse=np.array(lfuse)
lfuse_IC=1.96*(lfuse*(1-lfuse)/Novomono)**0.5

lfuse_cum=np.array(lfuse_cum)
lfuse_cum_IC=1.96*(lfuse_cum*(1-lfuse_cum)/Novomono)**0.5
lfuse_cum_slow=lfuse_cum-lfuse_cum_IC
lfuse_cum_fast=lfuse_cum+lfuse_cum_IC
tslow=0
tfast=0
for t in np.arange(1,Tmax+1):
    tslow=tslow+t*(lfuse_cum_slow[t]-lfuse_cum_slow[t-1])
    tfast=tfast+t*(lfuse_cum_fast[t]-lfuse_cum_fast[t-1])

print("Mean fusion time = "+str("{:.1f}".format(tmean))+" min ,IC95 = ["+str("{:.1f}".format(tfast))+"-"+str("{:.1f}".format(tslow))+"]")

lfuse_smooth=np.array(lfuse_smooth)
lfuse_smooth_IC=1.96*(lfuse_smooth*(1-lfuse_smooth)/Novomono)**0.5
    
lfuse_smooth_cum=np.array(lfuse_smooth_cum)
lfuse_smooth_cum_IC=1.96*(lfuse_smooth_cum*(1-lfuse_smooth_cum)/Novomono)**0.5

Tmax2=90

plt.figure(1)
f1,ax1 = plt.subplots()
ax1.errorbar(lt[0:Tmax2],lfuse[0:Tmax2],lfuse_IC[0:Tmax2],linestyle="",marker='o',markersize=2,elinewidth=0.4)
ax1.set_ylim([-0.001,1.3*np.max(lfuse[0:Tmax2])])
ax1.set_xlim([-0.5,Tmax2])
ax1.set_ylabel("Fertilization rate (min$^{-1}$)",fontsize=12)
ax1.set_xlabel("Time after penetration of the spermatozoon (min)",fontsize=12)
ax1.tick_params(axis="y",labelsize=12)
ax1.tick_params(axis="x",labelsize=12)


plt.figure(2)
f1,ax1 = plt.subplots()
ax1.errorbar(lt[0:Tmax2],lfuse_cum[0:Tmax2],lfuse_cum_IC[0:Tmax2],linestyle="",marker='o',markersize=2,elinewidth=0.4)
ax1.set_ylim([0,1.05*np.max(lfuse_cum[0:Tmax2])])
ax1.set_xlim([-0.5,Tmax2])
ax1.set_ylabel("Fertilization probability before time t",fontsize=12)
ax1.set_xlabel("Time t after penetration of the spermatozoon (min)",fontsize=12)
ax1.tick_params(axis="y",labelsize=12)
ax1.tick_params(axis="x",labelsize=12)
"""
fichier.close()
data1.close()
