# Supplementary material for: Roles of the zona pellucida in gamete fusion and of the perivitelline space in blocking polyspermy in mice
Source: EMBO Rep. 2025 Dec 8;27(3):774–92. doi: 10.1038/s44319-025-00670-8 (PMC12894720; doi:10.1038/s44319-025-00670-8)
Supplement: Supplementary file 13 — Source data Fig. 8 [file 44319_2025_670_MOESM13_ESM.zip › Fig 8/PenetrationProba.txt]

0.62
0.56
0.59
0.66
0.71
0.70
0.60
0.52
0.43
0.43
0.46
0.49
0.49
0.47
0.46
0.44
0.43
0.41
0.40
0.39
0.38
0.37
0.35
0.34
0.29
0.25
0.24
0.23
0.23
0.22
0.21
0.20
0.20
0.19
0.18
0.18
0.18
0.18
0.18
0.18
0.17
0.18
0.19
0.20
0.20
0.21
0.21
0.21
0.20
0.19
0.18
0.17
0.15
0.14
0.12
0.11
0.10
0.09
0.08
0.07
0.06
0.06
0.06
0.06
0.06
0.06
0.06
0.06
0.05
0.04
0.04
0.03
0.03
0.03
0.03
0.03
0.03
0.03
0.03
0.03
0.03
0.03
0.03
0.03
0.03
0.03
0.03
0.03
0.03
0.03
0.03
0.03
0.03
0.03
0.03
0.03
0.03
0.03
0.03
0.02
0.02
0.02
0.02
0.02
0.02
0.01
0.01
0.01
0.01
0.01
0.01
0.00
0.00
0.00
0.00
0.00
0.00
0.00
0.00
0.00
0.00
0.00
0.00
0.00
0.00
0.00
0.00
0.01
0.01
0.01
0.01
0.01
0.01
0.01
0.01
0.01
0.01
0.01
0.01
0.01
0.01
0.01
0.01
0.01
0.01
0.01
0.01
0.01
0.01
0.01
0.01
0.01
0.01
0.01
0.01
0.01
0.01
0.01
0.01
0.01
0.01
0.01
0.01
0.01
0.01
0.01
0.01
0.01
0.01
0.01
0.01
0.01
0.01
0.01
0.01
0.01
0.01
0.01
0.01
0.01
0.01
0.01
0.01
0.01
0.01
0.01
0.01
0.01
0.01
0.01
0.01
0.01
0.01
0.01
0.01
0.01
0.01
0.01
0.01
0.01
0.01
0.01
0.01
0.01
0.01
0.01
0.01
0.01
0.00
0.00
0.00
0.00
0.00
0.00
0.00
0.00
0.00
0.00
0.00
0.00
0.00
0.00
0.00
0.00
0.00
0.00
0.00
0.00
0.00
0.00
0.00
0.00
0.00
0.00
0.00
0.00
0.00
0.00
0.00
0.00
0.00
0.00
0.00
0.00
0.00
0.00
0.00
0.00
0.00
0.00
0.00
