# Supplementary material for: Roles of the zona pellucida in gamete fusion and of the perivitelline space in blocking polyspermy in mice
Source: EMBO Rep. 2025 Dec 8;27(3):774–92. doi: 10.1038/s44319-025-00670-8 (PMC12894720; doi:10.1038/s44319-025-00670-8)
Supplement: Supplementary file 13 — Source data Fig. 8 [file 44319_2025_670_MOESM13_ESM.zip › Fig 8/polyspermy experiments.txt]

0.0	0.009
1.0	0.016
2.0	0.022
3.0	0.025
4.0	0.027
5.0	0.029
6.0	0.030
7.0	0.032
8.0	0.033
9.0	0.035
10.0	0.036
11.0	0.038
12.0	0.039
13.0	0.040
14.0	0.041
15.0	0.042
16.0	0.044
17.0	0.045
18.0	0.045
19.0	0.046
20.0	0.047
21.0	0.048
22.0	0.049
23.0	0.049
24.0	0.050
25.0	0.050
26.0	0.051
27.0	0.051
28.0	0.051
29.0	0.052
30.0	0.052
