# Supplementary material for: Roles of the zona pellucida in gamete fusion and of the perivitelline space in blocking polyspermy in mice
Source: EMBO Rep. 2025 Dec 8;27(3):774–92. doi: 10.1038/s44319-025-00670-8 (PMC12894720; doi:10.1038/s44319-025-00670-8)
Supplement: Supplementary file 13 — Source data Fig. 8 [file 44319_2025_670_MOESM13_ESM.zip › Fig 8/polyspermy prediction.txt]

0.0	0.003	0.003	0.003	0.003	0.006
0.5	0.006	0.005	0.004	0.006	0.012
1.0	0.009	0.007	0.006	0.012	0.017
1.5	0.013	0.009	0.009	0.018	0.024
2.0	0.015	0.010	0.013	0.022	0.030
2.5	0.020	0.012	0.018	0.025	0.034
3.0	0.022	0.013	0.021	0.026	0.036
3.5	0.024	0.015	0.025	0.032	0.040
4.0	0.027	0.017	0.027	0.036	0.043
4.5	0.029	0.018	0.030	0.039	0.045
5.0	0.029	0.021	0.035	0.042	0.046
5.5	0.031	0.024	0.038	0.044	0.049
6.0	0.032	0.025	0.041	0.048	0.051
6.5	0.034	0.026	0.044	0.051	0.052
7.0	0.035	0.028	0.048	0.052	0.053
7.5	0.038	0.029	0.055	0.056	0.055
8.0	0.040	0.029	0.058	0.060	0.057
8.5	0.041	0.029	0.059	0.063	0.058
9.0	0.042	0.033	0.062	0.065	0.058
9.5	0.042	0.034	0.067	0.066	0.059
10.0	0.043	0.036	0.069	0.069	0.061
10.5	0.044	0.038	0.073	0.070	0.061
11.0	0.044	0.040	0.078	0.071	0.061
11.5	0.044	0.040	0.083	0.073	0.062
12.0	0.045	0.041	0.085	0.074	0.064
12.5	0.045	0.041	0.088	0.076	0.064
13.0	0.046	0.042	0.093	0.077	0.066
13.5	0.046	0.042	0.096	0.079	0.066
14.0	0.048	0.042	0.100	0.081	0.066
14.5	0.049	0.042	0.103	0.081	0.066
15.0	0.049	0.042	0.106	0.082	0.066
15.5	0.049	0.042	0.107	0.082	0.067
16.0	0.049	0.043	0.113	0.083	0.067
16.5	0.050	0.043	0.116	0.084	0.067
17.0	0.050	0.044	0.120	0.086	0.067
17.5	0.050	0.045	0.122	0.086	0.067
18.0	0.050	0.045	0.128	0.086	0.068
18.5	0.050	0.045	0.133	0.087	0.068
19.0	0.050	0.046	0.139	0.088	0.068
19.5	0.050	0.046	0.142	0.088	0.068
20.0	0.050	0.048	0.150	0.089	0.068
20.5	0.050	0.048	0.154	0.089	0.068
21.0	0.051	0.048	0.158	0.089	0.068
21.5	0.051	0.048	0.161	0.089	0.068
22.0	0.051	0.049	0.166	0.090	0.068
22.5	0.051	0.049	0.170	0.090	0.068
23.0	0.051	0.049	0.172	0.091	0.068
23.5	0.051	0.049	0.176	0.091	0.068
24.0	0.051	0.049	0.178	0.091	0.068
24.5	0.051	0.049	0.181	0.091	0.068
25.0	0.051	0.050	0.186	0.091	0.068
25.5	0.051	0.050	0.190	0.091	0.068
26.0	0.051	0.050	0.195	0.091	0.068
26.5	0.051	0.050	0.200	0.091	0.068
27.0	0.051	0.050	0.203	0.092	0.068
27.5	0.051	0.050	0.205	0.092	0.068
28.0	0.051	0.050	0.210	0.092	0.068
28.5	0.051	0.050	0.213	0.092	0.068
29.0	0.051	0.050	0.216	0.092	0.068
29.5	0.051	0.050	0.219	0.092	0.068
30.0	0.051	0.050	0.226	0.093	0.068
30.5	0.051	0.050	0.230	0.093	0.068
