# Supplementary material for: Roles of the zona pellucida in gamete fusion and of the perivitelline space in blocking polyspermy in mice
Source: EMBO Rep. 2025 Dec 8;27(3):774–92. doi: 10.1038/s44319-025-00670-8 (PMC12894720; doi:10.1038/s44319-025-00670-8)
Supplement: Supplementary file 13 — Source data Fig. 8 [file 44319_2025_670_MOESM13_ESM.zip › Fig 8/readme Fig8.txt]

Fig8.py: python program which generates figure 8 graphics, "polyspermy prediction.txt" and "polyspermy experiments.txt". It calls "PenetrationProba.txt", "FertilizationProba.txt", "ZP block.txt" and "analysis.txt".

PenetrationProba.py: python program which generates "PenetrationProba.txt". It calls "Sperm penetration time in fertilized oocytes.txt".

"analysis.txt": computed kinetics of the number of polyspermic spermatozoa per oocyte.

"Sperm penetration time in fertilized oocytes.txt": table with the time windows of penetration and fusion of every spermatozoa.

"Sperm penetration time in fertilized oocytes.xlsx": excel version of the txt file.

"polyspermy prediction.txt": number of polyspermic spermatozoa predicted by Monte Carlo simulations for different conditions shown on figure 8.

"polyspermy experiments.txt": number of polyspermic spermatozoa per oocyte vs time as determined from statistical analysis of the experiments.

"PenetrationProba.txt": number of penetrated spermatozoa before first fertilization vs time.

"FertilizationProba.txt": probability distribution of the time of fertilization of a penetrated spermatozoon.

"ZP block.txt": computed kinetics of the number of penetrated spermatozoa per oocyte.
