# Supplementary material for: Roles of the zona pellucida in gamete fusion and of the perivitelline space in blocking polyspermy in mice
Source: EMBO Rep. 2025 Dec 8;27(3):774–92. doi: 10.1038/s44319-025-00670-8 (PMC12894720; doi:10.1038/s44319-025-00670-8)
Supplement: Supplementary file 14 — Figure Source Data for Appendix [file 44319_2025_670_MOESM14_ESM.zip]

Archive with 12 entries (7 files):
- Appendix/
- Appendix/Appendix Fig S1/
- Appendix/Appendix Fig S1/Appendix Fig S1A/
- Appendix/Appendix Fig S1/Appendix Fig S1A/Appendix Fig S1A.xlsx
- Appendix/Appendix Fig S1/Appendix Fig S1B/
- Appendix/Appendix Fig S1/Appendix Fig S1B/Fig EVS1B.py
- Appendix/Appendix Fig S1/Appendix Fig S1B/Penetration stat non fertilized.txt
- Appendix/Appendix Fig S1/Appendix Fig S1B/readme Fig EVS1B.txt
- Appendix/Appendix Fig S1/Appendix Fig S1B/Sperm penetration time in non fertilized oocytes.txt
- Appendix/Appendix Fig S1/Appendix Fig S1B/Sperm penetration time in non fertilized oocytes.xlsx
- Appendix/Appendix Fig S2/
- Appendix/Appendix Fig S2/Appendix Fig S2 C Fig S2D.xlsx
