# Supplementary material for: Roles of the zona pellucida in gamete fusion and of the perivitelline space in blocking polyspermy in mice
Source: EMBO Rep. 2025 Dec 8;27(3):774–92. doi: 10.1038/s44319-025-00670-8 (PMC12894720; doi:10.1038/s44319-025-00670-8)
Supplement: Supplementary file 14 — Figure Source Data for Appendix [file 44319_2025_670_MOESM14_ESM.zip › Appendix/Appendix Fig S1/Appendix Fig S1B/Fig EVS1B.py]

# -*- coding: utf-8 -*-
"""
Created on Wed Dec  6 04:49:14 2023

@author: nicol
"""

import numpy as np
import math
import matplotlib.pyplot as plt
import os
from scipy import optimize
import matplotlib
plt.rcParams["figure.dpi"] = 288

os.chdir("./.")
data1 = open("Sperm penetration time in non fertilized oocytes.txt", "r")
#data1 = open("Temps d'entrée spz ovo fecondes vf ve.txt", "r")
fichier = open("Penetration stat non fertilized.txt", "w")


Tmax=210
Tmin=-Tmax
Tobsmin=15


lines=data1.readlines()
lcolovo=[]
lt=[]
lpe=[]
for i in range(len(lines)):
    line=lines[i]
    lineB=line.split("\t")
    if i==0:
        n=1
        n2=1
        for c in range(len(lineB)):
            if lineB[c]=="ovo "+str(n):
                lcolovo.append(c)
                n=n+1
    if i>=2:
        lt.append(float(lineB[0]))

        
        
line=lines[1]  
lineSPZ=line.split("\t")      
Nspz=int(lineSPZ[-1])
        
        
ltspz=[]
ovo=0
ovoB=0
ltspz=[]
ovo=0
for spz in np.arange(1,len(lineB)):
    if spz==lcolovo[ovo]:
        if ovo<(len(lcolovo)-1):
            ovo3=ovo
            ovo=ovo+1
            ovo2=ovo
        else:
            ovo2=ovo+1
            ovo3=ovo
    if lineSPZ[spz]!=lineSPZ[spz-1]:
        ton=False
        for c in np.arange(2,len(lines)):
            line=lines[c]
            lineB=line.split("\t")
            if ton==False and lineB[spz]!="" and lineB[spz]!="\n":
                t1=max(lt[c-2],0)
                ton=True
            if ton==True and (lineB[spz]=="" or lineB[spz]=="\n"):
                t2=lt[c-3]
                break
            if ton==True and c==(len(lines)-1):
                t2=lt[c-2]
                break
        ltspz.append([ovo2,t1,t2,t2-t1+1])
        
for spz in np.arange(1,len(lineB)):        
    if spz==lcolovo[ovoB]+1:
        if ovoB<(len(lcolovo)-1):
            ovoB=ovoB+1
            ovoB2=ovoB
        else:
            ovoB2=ovoB+1
        ton2=False
        for c in np.arange(2,len(lines)):
            line=lines[c]
            lineB=line.split("\t")
            if ton2==False and lineB[spz]!="" and lineB[spz]!="\n":
                t1b=max(lt[c-2],0)
                ton2=True
            if ton2==True and (lineB[spz]=="" or lineB[spz]=="\n"):
                t2b=lt[c-3]
                break
            if ton2==True and c==(len(lines)-1):
                t2b=lt[c-2]
                break
        lpe.append([ovoB2,t1b,t2b,t2b-t1b+1])

Novo=len(lcolovo)


Mata=np.zeros((-Tmin+Tmax+1,Nspz+1))

ovo=1
for sp in np.arange(1,len(lineSPZ)):
    spnum=int(lineSPZ[sp])
    for t in np.arange(ltspz[spnum-1][1],ltspz[spnum-1][2]+1):
        ta=int(t)
        Mata[ta-Tmin][spnum]=Mata[ta-Tmin][spnum]+1/ltspz[spnum-1][3]       
    if ovo<Novo:
        if sp>=(lcolovo[ovo]-1):
            ovo=ovo+1

MataCum=np.zeros((-Tmin+Tmax+1,Nspz+1))
for t in np.arange(Tmin-1,Tmax+1):
    ti=int(t)
    for sp in np.arange(1,Nspz+1):
        MataCum[ti-Tmin][sp]=MataCum[ti-Tmin-1][sp]+Mata[ti-Tmin][sp]

Matape=np.zeros((-Tmin+Tmax+1,Nspz+1))
ovo=1
for sp in np.arange(1,len(lineSPZ)):
    spnum=int(lineSPZ[sp])
    for t in np.arange(ltspz[spnum-1][1],ltspz[spnum-1][2]+1):
        ta=int(t)
        Pbefore=1
        Psum=0
        if ovo<Novo:
            imax=lcolovo[ovo]-1
        else:
            imax=len(lineSPZ)-1
        for i in np.arange(int(lineSPZ[lcolovo[ovo-1]]),int(lineSPZ[imax])+1):
            if i!=sp:
                Pbefore=Pbefore*(1-MataCum[ta-Tmin-1][i])
        Matape[-Tmin+ta][spnum]=Matape[-Tmin+ta][spnum]+Pbefore/ltspz[spnum-1][3]
    if ovo<Novo:
        if sp>=(lcolovo[ovo]-1):
            ovo=ovo+1
            
for ovo in np.arange(1,Novo+1):
    sp1=int(lineSPZ[lcolovo[ovo-1]])
    if ovo<Novo:
        sp2=int(lineSPZ[lcolovo[ovo]])-1
    else:
        sp2=Nspz
    Norm=np.sum(Matape[:,sp1:(sp2+1)])
    Matape[:,sp1:(sp2+1)]=Matape[:,sp1:(sp2+1)]/Norm


MatapeCum=np.zeros((-Tmin+Tmax+1,Nspz+1))
for t in np.arange(Tmin-1,Tmax+1):
    ti=int(t)
    for sp in np.arange(1,Nspz+1):
        MatapeCum[ti-Tmin][sp]=MatapeCum[ti-Tmin-1][sp]+Matape[ti-Tmin][sp]
        
        
Mat=np.zeros((-Tmin+Tmax+1,Nspz+1))  
for ovo in np.arange(1,Novo+1):
    if ovo<Novo:
        imax=lcolovo[ovo]-1
    else:
        imax=len(lineSPZ)-1
    for t in np.arange(Tmin,Tmax+1):
        for sp in np.arange(int(lineSPZ[lcolovo[ovo-1]]),int(lineSPZ[imax])+1):
            Mat[-Tmin][sp]=Mat[-Tmin][sp]+Matape[int(t)-Tmin][sp]
            for sp2 in np.arange(int(lineSPZ[lcolovo[ovo-1]]),int(lineSPZ[imax])+1):
                if sp2!=sp:
                    tmin=max(t,ltspz[sp2-1][1])
                    tmax=ltspz[sp2-1][2]
                    for t2 in np.arange(tmin,tmax+1):
                        if (t2-t)<=Tmax and (t2-t)>Tmin:
                            Mat[int(t2-t)-Tmin][sp2]=Mat[int(t2-t)-Tmin][sp2]+Matape[int(t)-Tmin,sp]/(tmax-tmin+1)

MatCum=np.zeros((-Tmin+Tmax+1,Nspz+1))
for t in np.arange(Tmin,Tmax+1):
    ti=int(t)
    for sp in np.arange(1,Nspz+1):
        MatCum[ti-Tmin][sp]=MatCum[ti-Tmin-1][sp]+Mat[ti-Tmin][sp]                            

    
lNovo=np.zeros(-Tmin+Tmax+1)
lPovoa=np.zeros((-Tmin+Tmax+1,Novo+1))
lSovoa=np.zeros((-Tmin+Tmax+1,Novo+1))
lSovoa[-Tmin-1,:]=1
ltovo=[]
for ovo in np.arange(1,Novo+1):
    if ovo<Novo:
        imax=lcolovo[ovo]-1
    else:
        imax=len(lineSPZ)-1
    tmin=Tmax
    for sp in np.arange(int(lineSPZ[lcolovo[ovo-1]]),int(lineSPZ[imax])+1):
        if ltspz[sp-1][2]<tmin:
            tmin=ltspz[sp-1][2]
        for tpea in np.arange(Tmin,Tmax+1):
            lPovoa[tpea-Tmin][ovo]=lPovoa[tpea-Tmin][ovo]+Matape[tpea-Tmin][sp]
    ltovo.append(Tmax-tmin)
    
for ovo in np.arange(1,Novo+1):
    for tpea in np.arange(Tmax,0,-1):    
        lSovoa[Tmax-tpea-Tmin,ovo]=lSovoa[Tmax-tpea-1-Tmin,ovo]-lPovoa[tpea-Tmin,ovo]
            
for ovo in np.arange(1,Novo+1):
    for t in np.arange(Tmin,Tmax+1):
        for te in np.arange(Tmin,Tmax+1):
            t=int(t)
            te=int(te)
            if t>=0 and t<=Tmax and (t-te-Tmin)>=0 and (t-te-Tmin)<=2*Tmax:
                lNovo[t-te-Tmin]=lNovo[t-te-Tmin]+lPovoa[te-Tmin][ovo]

lOvoPen=np.zeros((-Tmin+Tmax+1,Novo+1,2))
lOvoPenP=np.zeros((-Tmin+Tmax+1,Novo+1,2))
sp=1
spd=1
for ovo in np.arange(1,Novo+1):
    while ltspz[sp-1][0]==ovo:
        if sp<len(ltspz):
            sp=sp+1
        else:
            break
    if sp<len(ltspz):
        sp=sp-1
    Nsp=sp-spd+1
    varovo=np.zeros(-Tmin+Tmax+1)
    meanovo=np.zeros(-Tmin+Tmax+1)
    varovoP=np.zeros(-Tmin+Tmax+1)
    meanovoP=np.zeros(-Tmin+Tmax+1)
    for spe in np.arange(spd,sp+1):
        for tpe in np.arange(ltspz[spe-1][1],ltspz[spe-1][2]+1):
            if Matape[int(-Tmin+tpe)][spe]>10**-6:
                for t in np.arange(0,Tmax+1):
                    lsp=np.zeros(Nsp)
                    lspP=np.zeros(Nsp)
                    for s in np.arange(Nsp):
                        sp=spd+s
                        if sp!=spe:
                            tmin=max(tpe,ltspz[sp-1][1])
                            tmax=ltspz[sp-1][2]
                            if (tpe+t)<tmin:
                                lsp[s]=0
                            if (tpe+t)<tmin and t>0:
                                lspP[s]=0
                            if (tpe+t)>=tmin and (tpe+t)<=tmax:
                                lsp[s]=(tpe+t+1-tmin)/(tmax-tmin+1)
                            if (tpe+t)>=tmin and (tpe+t)<=tmax and t>0:
                                lspP[s]=(tpe+t+1-max(tpe+1,tmin))/(tmax-tmin+1)
                            if (tpe+t)>tmax and t>0:
                                lspP[s]=(tmax+1-max(tpe+1,tmin))/(tmax-tmin+1)
                            if (tpe+t)>tmax:
                                lsp[s]=1
                        else:
                            lsp[s]=1
                            lspP[s]=0
                    vs=0
                    mea=0
                    meaP=0
                    vsP=0
                    for nspe in np.arange(Nsp):
                        mea=mea+lsp[nspe]
                        vs=vs+lsp[nspe]*(1-lsp[nspe])
                        meaP=meaP+lspP[nspe]
                        vsP=vsP+lspP[nspe]*(1-lspP[nspe])
                    vs=max(vs,0)
                    vsP=max(vsP,0)
                    meanovo[int(-Tmin+t)]=meanovo[int(-Tmin+t)]+Matape[int(-Tmin+tpe)][spe]*mea
                    varovo[int(-Tmin+t)]=varovo[int(-Tmin+t)]+Matape[int(-Tmin+tpe)][spe]*(vs+mea**2)    
                    meanovoP[int(-Tmin+t)]=meanovoP[int(-Tmin+t)]+Matape[int(-Tmin+tpe)][spe]*meaP
                    varovoP[int(-Tmin+t)]=varovoP[int(-Tmin+t)]+Matape[int(-Tmin+tpe)][spe]*(vsP+meaP**2)                         
    for t in np.arange(Tmax+1):
        varovo[int(-Tmin+t)]=varovo[int(-Tmin+t)]-meanovo[int(-Tmin+t)]**2
        lOvoPen[-Tmin+t,ovo,0]=meanovo[int(-Tmin+t)]
        lOvoPen[-Tmin+t,ovo,1]=varovo[int(-Tmin+t)]     
        varovoP[int(-Tmin+t)]=varovoP[int(-Tmin+t)]-meanovoP[int(-Tmin+t)]**2
        lOvoPenP[-Tmin+t,ovo,0]=meanovoP[int(-Tmin+t)]
        lOvoPenP[-Tmin+t,ovo,1]=varovoP[int(-Tmin+t)]                             
    spd=sp+1
    sp=spd


IP=0
lts=[]
ltsP=[]
lIP=[]
lIP2P=[]
lIPsig=[]
lIP2sigP=[]
lIP2sig=[]
lIP2sigfit=[]
ltspos=[]
lIP2pos=[]
lIP2sigfitpos=[]
loo=[]
lIP2=[]
        
Novomin=0.75*Novo
Tlow=0
t=0
while lNovo[t-Tmin]>=Novomin:
    t=t+1
Tup=t

Tup=92

   
for t in np.arange(Tlow,Tup): 
    ti=int(t)   
    var=0
    IP=0
    IP2=0
    IP2P=0
    no=0
    var2=0
    var2P=0
    for ovo in np.arange(1,Novo+1):
        IP=IP+lOvoPen[ti-Tmin,ovo,0]/lNovo[ti-Tmin]
        if t<=ltovo[ovo-1]:
            IP2=IP2+lOvoPen[ti-Tmin,ovo,0]
            no=no+1
            var2=var2+lOvoPen[ti-Tmin,ovo,1] 
            IP2P=IP2P+lOvoPenP[ti-Tmin,ovo,0]
            var2P=var2P+lOvoPenP[ti-Tmin,ovo,1] 
        var=var+lOvoPen[ti-Tmin,ovo,1] 
    if ti%2==0:
        lts.append(ti)
        lIP2.append(IP2/no)
        lIPsig.append(var**0.5/lNovo[ti-Tmin])
        lIP2sig.append(var2**0.5/no)
        lIP2sigfit.append(var2**0.5/no)
        loo.append(no)
        if ti==0:
            IP20=IP2/no
        if ti>=0:
            ltspos.append(ti)
            lIP2pos.append(IP2/no-IP20)
            lIP2sigfitpos.append(var**0.5/no)
    if ti%2==0:
        ltsP.append(ti)
        lIP2P.append(IP2P/no)
        lIP2sigP.append(var2P**0.5/no)


print("Novo end = "+str("{:.2f}".format(lNovo[Tup-Tmin])))

"""
plt.figure(0)
plt.figure(figsize=(5,3.5))
matplotlib.pyplot.errorbar(lts,lIP2,1.96*np.array(lIP2sig),fmt='o',zorder=1,label="Time after first penetration",color='black',markersize=4,elinewidth=0.5)
plt.ylabel("Penetration index",fontsize=12)
plt.xlabel("Time after first penetration (minutes)",fontsize=12)
plt.xlim([min(lts)-1,max(lts)])
plt.ylim([0.9,1.12*max(lIP2)])
plt.yticks(np.arange(1,3.1,0.5),fontsize=12)
plt.xticks(fontsize=12)
"""
          
def funfit(t,tau,pla):
    return pla*(1-np.exp(-t/tau))  

def funfit2(t,b):
    return b*t

params=optimize.curve_fit(funfit2,ltspos,lIP2pos,sigma=lIP2sigfitpos,absolute_sigma=True,p0=[0.1],maxfev=10**4)
#params=optimize.curve_fit(funfit,ltspos,lIPpos,sigma=lIPsigfitpos,absolute_sigma=True,p0=[50,lIPpos[-1]-lIPpos[0]],maxfev=10**4)
paramsP=optimize.curve_fit(funfit2,ltsP,lIP2P,sigma=([0.01]+lIP2sigP[1:]),absolute_sigma=True,p0=[0.02],maxfev=10**4)


lfit=[]
for ts in ltspos:
#    lfit.append(IP0+funfit(ts,params[0][0],params[0][1]))
    lfit.append(IP20+funfit2(ts,params[0][0]))
    
lfitP=[]
lfitPder=[]
for ts in ltsP:
#    lfit.append(IP0+funfit(ts,params[0][0],params[0][1]))
    lfitP.append(funfit2(ts,paramsP[0][0]))
    lfitPder.append(paramsP[0][0]*60)
    
plt.plot(ltspos,lfit,color='orange',linewidth=2)
plt.show()

def R2(ld,lf):
    res=1
    for i in range(len(ld)):
        res=res-(ld[i]-lf[i])**2/(np.var(ld)*len(ld))
    return res


dtaux=1.96*params[1][0][0]**0.5*60
print("Penetration rate = "+str("{:.2f}".format(params[0][0]*60))+" +/- "+str("{:.2f}".format(dtaux))+" spz/h")

print("R2 = "+str("{:.3f}".format(R2(lIP2,lfit))))

"""
plt.figure(1)
plt.figure(figsize=(5,3.5))
plt.scatter(lts,loo,color='black',s=8)
plt.ylabel("Monitored oocyte number",fontsize=12,color='black')
plt.xlabel("Time after first penetration (minutes)",fontsize=12,color='black')
plt.yticks(fontsize=12)
plt.xticks(fontsize=12)
plt.xlim([min(lts),max(lts)])
plt.ylim([0,1.1*max(loo)])
plt.show()
"""

dtauxP=1.96*paramsP[1][0][0]**0.5*60
print("new plot")
print("Penetration rate = "+str("{:.2f}".format(paramsP[0][0]*60))+" +/- "+str("{:.2f}".format(dtauxP))+" spz/h")
print("R2 = "+str("{:.3f}".format(R2(lIP2P,lfitP))))


plt.figure(0)
f1,ax1 = plt.subplots()
matplotlib.pyplot.errorbar(ltsP,lIP2P,1.96*np.array(lIP2sigP),fmt='o',zorder=1,label="Time after first penetration",color='blue',markersize=4,elinewidth=0.5)
plt.ylabel("Average number of spermatozoa penetrated\nafter a first penetration (sperm/oocyte)",fontsize=12,color='blue')
plt.xlabel("Time after the first penetration (minutes)",fontsize=12)
plt.xlim([min(lts)-1,max(lts)])
plt.ylim([-0.02,1.12*max(lIP2P)])
plt.yticks(np.arange(0,2.6,0.5),fontsize=12,color='blue')
plt.xticks(fontsize=12)
plt.plot(ltsP,lfitP,color='deepskyblue',linewidth=2)
ax1.spines['left'].set_color(('blue')) 
ax2=ax1.twinx()
ax2.plot(ltsP,lfitPder,color='purple',linewidth=2)
ax2.set_yticks((0,0.5,1,1.5))
ax2.tick_params(colors='purple')
ax2.set_ylabel('Post first penetration penetration rate\n(sperm/(h.oocyte))',color='purple',fontsize=12)
ax2.tick_params(labelsize=12)
ax2.set_ylim([0,1.6])
ax2.spines['right'].set_color(('purple')) 
ax3=ax1.twiny()
ax3.set_xlim(ax1.get_xlim())
ax3.set_xticks(np.arange(0,90,30))
def tick_function(x):
    return x/60
ax3.set_xticklabels(np.round(tick_function(np.arange(0,90,30)),1))
ax3.set_xlabel("Time after the first penetration (hours)",fontsize=12)
ax3.tick_params(labelsize=12)
plt.show() 
plt.show()


fichier.write("Tps\tIP\tIP95\tfit\tOvo\n")
for i in range(len(lts)):
    fichier.write(str("{:.0f}".format(lts[i]))+"\t"+str("{:.3f}".format(lIP2[i]))+"\t"+str("{:.3f}".format(1.96*lIP2sig[i]))+"\t"+str("{:.3f}".format(lfit[i]))+"\t"+str("{:.2f}".format(loo[i]))+"\n")


data1.close()  
fichier.close()         
