# Supplementary material for: Roles of the zona pellucida in gamete fusion and of the perivitelline space in blocking polyspermy in mice
Source: EMBO Rep. 2025 Dec 8;27(3):774–92. doi: 10.1038/s44319-025-00670-8 (PMC12894720; doi:10.1038/s44319-025-00670-8)
Supplement: Supplementary file 14 — Figure Source Data for Appendix [file 44319_2025_670_MOESM14_ESM.zip › Appendix/Appendix Fig S1/Appendix Fig S1B/Penetration stat non fertilized.txt]

Tps	IP	IP95	fit	Ovo
0	1.011	0.055	1.011	14.00
2	1.040	0.107	1.054	12.00
4	1.068	0.135	1.097	12.00
6	1.098	0.157	1.139	12.00
8	1.131	0.177	1.182	12.00
10	1.166	0.194	1.225	12.00
12	1.204	0.211	1.267	12.00
14	1.245	0.227	1.310	12.00
16	1.289	0.241	1.353	12.00
18	1.346	0.267	1.396	11.00
20	1.380	0.289	1.438	10.00
22	1.426	0.302	1.481	10.00
24	1.476	0.314	1.524	10.00
26	1.526	0.326	1.566	10.00
28	1.577	0.337	1.609	10.00
30	1.628	0.347	1.652	10.00
32	1.551	0.342	1.694	9.00
34	1.597	0.355	1.737	9.00
36	1.644	0.368	1.780	9.00
38	1.691	0.380	1.822	9.00
40	1.738	0.392	1.865	9.00
42	1.786	0.403	1.908	9.00
44	1.836	0.413	1.950	9.00
46	1.889	0.420	1.993	9.00
48	1.943	0.426	2.036	9.00
50	1.999	0.429	2.078	9.00
52	2.057	0.430	2.121	9.00
54	2.115	0.430	2.164	9.00
56	2.171	0.428	2.206	9.00
58	2.227	0.425	2.249	9.00
60	2.280	0.419	2.292	9.00
62	2.332	0.412	2.334	9.00
64	2.382	0.403	2.377	9.00
66	2.432	0.392	2.420	9.00
68	2.479	0.381	2.462	9.00
70	2.524	0.374	2.505	9.00
72	2.571	0.370	2.548	9.00
74	2.619	0.370	2.591	9.00
76	2.665	0.369	2.633	9.00
78	2.708	0.369	2.676	9.00
80	2.750	0.369	2.719	9.00
82	2.791	0.370	2.761	9.00
84	2.973	0.402	2.804	8.00
86	3.015	0.403	2.847	8.00
88	3.058	0.403	2.889	8.00
90	3.101	0.402	2.932	8.00
