# Supplementary material for: Roles of the zona pellucida in gamete fusion and of the perivitelline space in blocking polyspermy in mice
Source: EMBO Rep. 2025 Dec 8;27(3):774–92. doi: 10.1038/s44319-025-00670-8 (PMC12894720; doi:10.1038/s44319-025-00670-8)
Supplement: Supplementary file 14 — Figure Source Data for Appendix [file 44319_2025_670_MOESM14_ESM.zip › Appendix/Appendix Fig S1/Appendix Fig S1B/readme Fig EVS1B.txt]

FigS1A.py: python program which generates figure S1A graphics and "Penetration stat non fertilized.txt". It calls "Sperm penetration time in non fertilized oocytes.txt".

"Sperm penetration time in non fertilized oocytes.txt": table with the time windows of penetration of every spermatozoa in non fertilized oocytes

"Sperm penetration time in fertilized oocytes.xlsx": excel version of the txt file.

"Penetration stat non fertilized.txt": averaged Numbers of penetrated spermatozoa vs time after first penetration in non fertilized oocytes
