# Supplementary material for: Roles of the zona pellucida in gamete fusion and of the perivitelline space in blocking polyspermy in mice
Source: EMBO Rep. 2025 Dec 8;27(3):774–92. doi: 10.1038/s44319-025-00670-8 (PMC12894720; doi:10.1038/s44319-025-00670-8)
Supplement: Supplementary file 14 — Figure Source Data for Appendix [file 44319_2025_670_MOESM14_ESM.zip › Appendix/Appendix Fig S1/Appendix Fig S1B/Sperm penetration time in non fertilized oocytes.txt]

	ovo 1							ovo 2						ovo 3				ovo 4						ovo 5				ovo 6			ovo 7		ovo 8		ovo 9	ovo 10				ovo 11	ovo 12	ovo 13		ovo 14
	1	2	3	4	5	6	7	8	9	10	11	12	13	14	15	16	17	18	19	20	21	22	23	24	25	26	27	28	29	30	31	32	33	34	35	36	37	38	39	40	41	42	43	44	45
0	1.125							2.142
1	1.125							2.142
2	1.125							2.142
3	1.125							2.142
4	1.125							2.142
5	1.125							2.142
6	1.125							2.142
7	1.125							2.142
8	1.125							2.142
9	1.125							2.142
10	1.125							2.142
11	1.125							2.142
12	1.125							2.142
13	1.125							2.142
14	1.125							2.142
15	1.125							2.142
16	1.125							2.142
17	1.125							2.142
18	1.125							2.142
19	1.125							2.142
20	1.125							2.142
21	1.125							2.142
22	1.125							2.142
23	1.125							2.142
24	1.125							2.142
25	1.125							2.142
26	1.125							2.142
27	1.125							2.142
28	1.125							2.142
29	1.125							2.142
30	1.125							2.142
31	1.125							2.142
32	1.125							2.142
33	1.125							2.142
34	1.125							2.142
35	1.125							2.142
36	1.125							2.142
37	1.125							2.142
38	1.125							2.142
39	1.125							2.142
40	1.125							2.142
41	1.125							2.142
42	1.125							2.142
43	1.125							2.142
44	1.125							2.142
45	1.125							2.142
46								2.142
47								2.142
48								2.142
49								2.142
50								2.142						4.2	4.4
51								2.142						4.2	4.4
52								2.142						4.2	4.4
53								2.142						4.2	4.4
54								2.142						4.2	4.4
55								2.142						4.2	4.4
56								2.142						4.2	4.4			5.143
57														4.2	4.4			5.143
58														4.2	4.4			5.143
59														4.2	4.4			5.143
60														4.2	4.4			5.143
61														4.2	4.4			5.143
62														4.2	4.4			5.143
63														4.2	4.4			5.143
64														4.2	4.4			5.143
65														4.2	4.4			5.143
66		1.25												4.2	4.4			5.143
67		1.25							2.286	2.429				4.2	4.4			5.143
68		1.25							2.286	2.429				4.2	4.4			5.143
69		1.25	1.375	1.5					2.286	2.429				4.2	4.4			5.143
70			1.375	1.5					2.286	2.429				4.2	4.4			5.143						6.2				7.25	7.5
71			1.375	1.5					2.286	2.429				4.2	4.4			5.143						6.2				7.25	7.5
72			1.375	1.5					2.286	2.429				4.2	4.4			5.143						6.2				7.25	7.5
73			1.375	1.5					2.286	2.429				4.2	4.4			5.143						6.2				7.25	7.5
74			1.375	1.5					2.286	2.429				4.2	4.4			5.143						6.2				7.25	7.5
75			1.375	1.5					2.286	2.429				4.2	4.4			5.143						6.2				7.25	7.5
76			1.375	1.5					2.286	2.429				4.2	4.4			5.143						6.2				7.25	7.5		8.333		9.333
77			1.375	1.5					2.286	2.429				4.2	4.4			5.143						6.2				7.25	7.5		8.333		9.333
78			1.375	1.5					2.286	2.429				4.2	4.4			5.143						6.2				7.25	7.5		8.333		9.333
79			1.375	1.5					2.286	2.429				4.2	4.4			5.143						6.2				7.25	7.5		8.333		9.333
80			1.375	1.5					2.286	2.429				4.2	4.4			5.143						6.2				7.25	7.5		8.333		9.333
81			1.375	1.5					2.286	2.429				4.2	4.4			5.143						6.2				7.25	7.5		8.333		9.333
82			1.375	1.5					2.286	2.429				4.2	4.4			5.143						6.2				7.25	7.5		8.333		9.333
83			1.375	1.5					2.286	2.429				4.2	4.4			5.143						6.2				7.25	7.5		8.333		9.333
84			1.375	1.5					2.286	2.429				4.2	4.4									6.2				7.25	7.5		8.333		9.333
85			1.375	1.5					2.286	2.429				4.2	4.4									6.2				7.25	7.5		8.333		9.333
86			1.375	1.5					2.286	2.429				4.2	4.4													7.25	7.5		8.333		9.333
87			1.375	1.5					2.286	2.429				4.2	4.4				5.286	5.429	5.571							7.25	7.5		8.333		9.333
88			1.375	1.5					2.286	2.429				4.2	4.4				5.286	5.429	5.571							7.25	7.5		8.333		9.333
89			1.375	1.5					2.286	2.429				4.2	4.4				5.286	5.429	5.571				6.4	6.6	6.8	7.25	7.5		8.333		9.333
90			1.375	1.5					2.286	2.429	2.571								5.286	5.429	5.571				6.4	6.6	6.8	7.25	7.5		8.333		9.333
91			1.375	1.5							2.571								5.286	5.429	5.571				6.4	6.6	6.8	7.25	7.5		8.333		9.333
92			1.375	1.5							2.571								5.286	5.429	5.571				6.4	6.6	6.8	7.25	7.5		8.333		9.333		10.5
93			1.375	1.5							2.571								5.286	5.429	5.571				6.4	6.6	6.8	7.25	7.5		8.333		9.333		10.5
94			1.375	1.5							2.571								5.286	5.429	5.571				6.4	6.6	6.8	7.25	7.5		8.333		9.333		10.5
95			1.375	1.5							2.571								5.286	5.429	5.571				6.4	6.6	6.8	7.25	7.5		8.333		9.333
96			1.375	1.5							2.571								5.286	5.429	5.571				6.4	6.6	6.8	7.25	7.5		8.333		9.333
97			1.375	1.5							2.571								5.286	5.429	5.571				6.4	6.6	6.8	7.25	7.5		8.333		9.333
98			1.375	1.5							2.571								5.286	5.429	5.571				6.4	6.6	6.8	7.25	7.5		8.333		9.333
99			1.375	1.5							2.571								5.286	5.429	5.571				6.4	6.6	6.8	7.25	7.5		8.333		9.333
100			1.375	1.5							2.571								5.286	5.429	5.571				6.4	6.6	6.8	7.25	7.5		8.333		9.333
101			1.375	1.5															5.286	5.429	5.571				6.4	6.6	6.8	7.25	7.5		8.333		9.333
102			1.375	1.5															5.286	5.429	5.571				6.4	6.6	6.8	7.25	7.5		8.333		9.333
103			1.375	1.5															5.286	5.429	5.571				6.4	6.6	6.8	7.25	7.5		8.333		9.333
104			1.375	1.5															5.286	5.429	5.571				6.4	6.6	6.8	7.25	7.5		8.333		9.333
105			1.375	1.5															5.286	5.429	5.571				6.4	6.6	6.8	7.25	7.5				9.333
106			1.375	1.5															5.286	5.429	5.571				6.4	6.6	6.8	7.25	7.5				9.333
107			1.375	1.5								2.714	2.857						5.286	5.429	5.571				6.4	6.6	6.8	7.25	7.5				9.333
108			1.375	1.5								2.714	2.857						5.286	5.429	5.571				6.4	6.6	6.8						9.333
109			1.375	1.5								2.714	2.857						5.286	5.429	5.571				6.4	6.6	6.8						9.333
110			1.375	1.5								2.714	2.857						5.286	5.429	5.571				6.4	6.6	6.8						9.333
111			1.375	1.5								2.714	2.857						5.286	5.429	5.571				6.4	6.6	6.8						9.333			11.8	11.2	11.4	11.6
112			1.375	1.5								2.714	2.857						5.286	5.429	5.571				6.4	6.6	6.8						9.333			11.8	11.2	11.4	11.6
113			1.375	1.5								2.714	2.857						5.286	5.429	5.571				6.4	6.6	6.8						9.333			11.8	11.2	11.4	11.6
114			1.375	1.5								2.714	2.857						5.286	5.429	5.571				6.4	6.6	6.8						9.333			11.8	11.2	11.4	11.6
115			1.375	1.5								2.714	2.857						5.286	5.429	5.571				6.4	6.6	6.8						9.333			11.8	11.2	11.4	11.6
116			1.375	1.5	1.625							2.714	2.857						5.286	5.429	5.571				6.4	6.6	6.8						9.333			11.8	11.2	11.4	11.6
117					1.625							2.714	2.857						5.286	5.429	5.571				6.4	6.6	6.8						9.333			11.8	11.2	11.4	11.6
118					1.625							2.714	2.857						5.286	5.429	5.571				6.4	6.6	6.8						9.333			11.8	11.2	11.4	11.6
119												2.714	2.857						5.286	5.429	5.571				6.4	6.6	6.8						9.333			11.8	11.2	11.4	11.6
120												2.714	2.857						5.286	5.429	5.571				6.4	6.6	6.8						9.333			11.8	11.2	11.4	11.6
121												2.714	2.857						5.286	5.429	5.571				6.4	6.6	6.8						9.333			11.8	11.2	11.4	11.6
122												2.714	2.857						5.286	5.429	5.571				6.4	6.6	6.8						9.333			11.8	11.2	11.4	11.6
123												2.714	2.857						5.286	5.429	5.571				6.4	6.6	6.8						9.333			11.8	11.2	11.4	11.6
124												2.714	2.857						5.286	5.429	5.571				6.4	6.6	6.8						9.333			11.8	11.2	11.4	11.6
125												2.714	2.857						5.286	5.429	5.571				6.4	6.6	6.8						9.333			11.8	11.2	11.4	11.6
126												2.714	2.857						5.286	5.429	5.571				6.4	6.6	6.8						9.333			11.8	11.2	11.4	11.6
127												2.714	2.857						5.286	5.429	5.571				6.4	6.6	6.8						9.333			11.8	11.2	11.4	11.6
128												2.714	2.857						5.286	5.429	5.571				6.4	6.6	6.8									11.8	11.2	11.4	11.6	12.5
129												2.714	2.857						5.286	5.429	5.571				6.4	6.6	6.8									11.8	11.2	11.4	11.6	12.5
130												2.714	2.857						5.286	5.429	5.571				6.4	6.6	6.8									11.8	11.2	11.4	11.6	12.5
131												2.714	2.857						5.286	5.429	5.571				6.4	6.6	6.8							9.666		11.8	11.2	11.4	11.6	12.5
132												2.714	2.857						5.286	5.429	5.571				6.4	6.6	6.8							9.666		11.8	11.2	11.4	11.6	12.5
133												2.714	2.857						5.286	5.429	5.571				6.4	6.6	6.8							9.666		11.8	11.2	11.4	11.6	12.5
134												2.714	2.857						5.286	5.429	5.571				6.4	6.6	6.8							9.666		11.8	11.2	11.4	11.6	12.5
135												2.714	2.857						5.286	5.429	5.571				6.4	6.6	6.8							9.666		11.8	11.2	11.4	11.6	12.5	13.5
136												2.714	2.857						5.286	5.429	5.571													9.666		11.8	11.2	11.4	11.6	12.5	13.5
137												2.714	2.857						5.286	5.429	5.571													9.666		11.8	11.2	11.4	11.6	12.5	13.5
138												2.714	2.857						5.286	5.429	5.571													9.666		11.8	11.2	11.4	11.6	12.5	13.5
139												2.714	2.857																					9.666		11.8	11.2	11.4	11.6	12.5	13.5
140																4.6	4.8																	9.666		11.8	11.2	11.4	11.6	12.5	13.5
141																4.6	4.8																	9.666		11.8	11.2	11.4	11.6	12.5	13.5
142																4.6	4.8																	9.666		11.8	11.2	11.4	11.6	12.5	13.5
143																4.6	4.8																	9.666		11.8	11.2	11.4	11.6	12.5	13.5
144																4.6	4.8																	9.666		11.8	11.2	11.4	11.6	12.5	13.5
145																4.6	4.8																	9.666		11.8	11.2	11.4	11.6	12.5	13.5	14.333
146																4.6	4.8																	9.666		11.8	11.2	11.4	11.6	12.5	13.5	14.333
147																4.6	4.8																	9.666		11.8	11.2	11.4	11.6	12.5	13.5	14.333
148																4.6	4.8					5.714	5.8571									8.666		9.666		11.8	11.2	11.4	11.6	12.5	13.5	14.333
149																4.6	4.8					5.714	5.8571									8.666		9.666		11.8	11.2	11.4	11.6	12.5	13.5	14.333
150																4.6	4.8					5.714	5.8571									8.666		9.666		11.8	11.2	11.4	11.6	12.5	13.5	14.333
151																4.6	4.8					5.714	5.8571									8.666		9.666		11.8	11.2	11.4	11.6	12.5	13.5	14.333
152																4.6	4.8					5.714	5.8571									8.666		9.666		11.8	11.2	11.4	11.6	12.5	13.5	14.333
153																4.6	4.8					5.714	5.8571									8.666		9.666		11.8	11.2	11.4	11.6	12.5	13.5	14.333
154																4.6	4.8					5.714	5.8571									8.666		9.666		11.8	11.2	11.4	11.6	12.5	13.5	14.333
155																4.6	4.8					5.714	5.8571									8.666		9.666		11.8	11.2	11.4	11.6	12.5	13.5	14.333
156																4.6	4.8					5.714	5.8571									8.666		9.666		11.8	11.2	11.4	11.6	12.5	13.5	14.333
157																4.6	4.8					5.714	5.8571									8.666		9.666		11.8	11.2	11.4	11.6	12.5	13.5	14.333
158																4.6	4.8					5.714	5.8571											9.666		11.8	11.2	11.4	11.6	12.5	13.5	14.333
159						1.75	1.875									4.6	4.8					5.714	5.8571											9.666		11.8	11.2	11.4	11.6	12.5	13.5	14.333
160						1.75	1.875									4.6	4.8					5.714	5.8571											9.666		11.8	11.2	11.4	11.6	12.5	13.5	14.333
161						1.75	1.875									4.6	4.8					5.714	5.8571											9.666		11.8	11.2	11.4	11.6	12.5	13.5	14.333
162						1.75	1.875									4.6	4.8					5.714	5.8571											9.666		11.8	11.2	11.4	11.6	12.5	13.5	14.333
163						1.75	1.875									4.6	4.8					5.714	5.8571											9.666		11.8	11.2	11.4	11.6	12.5	13.5	14.333
164						1.75	1.875									4.6	4.8					5.714	5.8571											9.666		11.8	11.2	11.4	11.6	12.5	13.5	14.333
165						1.75	1.875									4.6	4.8					5.714	5.8571											9.666		11.8	11.2	11.4	11.6	12.5	13.5	14.333
166						1.75	1.875									4.6	4.8					5.714	5.8571											9.666		11.8	11.2	11.4	11.6	12.5	13.5	14.333
167						1.75	1.875									4.6	4.8					5.714	5.8571											9.666		11.8	11.2	11.4	11.6	12.5	13.5	14.333
168						1.75	1.875									4.6	4.8					5.714	5.8571											9.666		11.8	11.2	11.4	11.6	12.5	13.5	14.333
169						1.75	1.875									4.6	4.8					5.714	5.8571											9.666		11.8	11.2	11.4	11.6	12.5	13.5	14.333
170						1.75	1.875									4.6	4.8					5.714	5.8571											9.666		11.8	11.2	11.4	11.6	12.5	13.5	14.333
171						1.75	1.875									4.6	4.8					5.714	5.8571											9.666		11.8	11.2	11.4	11.6	12.5	13.5	14.333
172						1.75	1.875									4.6	4.8					5.714	5.8571											9.666		11.8	11.2	11.4	11.6	12.5	13.5	14.333		15.5
173						1.75	1.875									4.6	4.8					5.714	5.8571							7.75				9.666		11.8	11.2	11.4	11.6	12.5	13.5	14.333		15.5
174						1.75	1.875									4.6	4.8					5.714	5.8571							7.75				9.666		11.8	11.2	11.4	11.6	12.5	13.5	14.333		15.5
175						1.75	1.875									4.6	4.8					5.714	5.8571							7.75				9.666		11.8	11.2	11.4	11.6	12.5	13.5	14.333		15.5
176						1.75	1.875									4.6	4.8					5.714	5.8571							7.75				9.666		11.8	11.2	11.4	11.6	12.5	13.5	14.333		15.5
177						1.75	1.875									4.6	4.8					5.714	5.8571							7.75				9.666		11.8	11.2	11.4	11.6	12.5	13.5	14.333		15.5
178						1.75	1.875									4.6	4.8					5.714	5.8571							7.75				9.666		11.8	11.2	11.4	11.6	12.5	13.5	14.333		15.5
179						1.75	1.875									4.6	4.8					5.714	5.8571							7.75				9.666		11.8	11.2	11.4	11.6	12.5	13.5	14.333		15.5
180						1.75	1.875									4.6	4.8					5.714	5.8571							7.75				9.666						12.5	13.5	14.333		15.5
181						1.75	1.875									4.6	4.8					5.714	5.8571							7.75				9.666						12.5	13.5	14.333		15.5
182						1.75	1.875									4.6	4.8					5.714	5.8571							7.75				9.666						12.5	13.5	14.333		15.5
183						1.75	1.875									4.6	4.8					5.714	5.8571							7.75				9.666						12.5	13.5	14.333		15.5
184						1.75	1.875									4.6	4.8					5.714	5.8571							7.75				9.666						12.5	13.5	14.333		15.5
185						1.75	1.875									4.6	4.8					5.714	5.8571							7.75				9.666						12.5	13.5	14.333		15.5
186						1.75	1.875									4.6	4.8					5.714	5.8571							7.75				9.666						12.5	13.5	14.333		15.5
187						1.75	1.875									4.6	4.8					5.714	5.8571							7.75				9.666						12.5	13.5	14.333		15.5
188						1.75	1.875									4.6	4.8					5.714	5.8571							7.75				9.666						12.5	13.5	14.333		15.5
189						1.75	1.875									4.6	4.8					5.714	5.8571							7.75				9.666						12.5	13.5	14.333		15.5
190						1.75	1.875									4.6	4.8					5.714	5.8571							7.75				9.666						12.5	13.5	14.333		15.5
191						1.75	1.875									4.6	4.8					5.714	5.8571							7.75				9.666						12.5	13.5	14.333		15.5
192						1.75	1.875									4.6	4.8					5.714	5.8571							7.75				9.666						12.5	13.5	14.333		15.5
193						1.75	1.875									4.6	4.8					5.714	5.8571							7.75				9.666						12.5	13.5	14.333	14.666		15.666
194						1.75	1.875									4.6	4.8					5.714	5.8571							7.75				9.666						12.5	13.5		14.666		15.666
195						1.75	1.875									4.6	4.8					5.714	5.8571							7.75				9.666						12.5	13.5		14.666		15.666
196						1.75	1.875									4.6	4.8					5.714	5.8571							7.75				9.666						12.5	13.5		14.666		15.666
197						1.75	1.875									4.6	4.8					5.714	5.8571							7.75				9.666						12.5	13.5		14.666		15.666
198						1.75	1.875									4.6	4.8					5.714	5.8571							7.75				9.666						12.5	13.5		14.666		15.666
199						1.75	1.875									4.6	4.8					5.714	5.8571							7.75				9.666						12.5	13.5		14.666		15.666
200						1.75	1.875									4.6	4.8					5.714	5.8571							7.75				9.666						12.5	13.5		14.666		15.666
201						1.75	1.875															5.714	5.8571							7.75				9.666						12.5	13.5		14.666		15.666
202						1.75	1.875															5.714	5.8571							7.75				9.666						12.5	13.5		14.666		15.666
203						1.75	1.875															5.714	5.8571							7.75				9.666						12.5	13.5		14.666		15.666
204						1.75	1.875															5.714	5.8571							7.75				9.666						12.5	13.5		14.666		15.666
205						1.75	1.875															5.714	5.8571							7.75				9.666						12.5	13.5		14.666		15.666
206						1.75	1.875															5.714	5.8571							7.75				9.666						12.5	13.5		14.666		15.666
207						1.75	1.875															5.714	5.8571							7.75				9.666						12.5	13.5		14.666		15.666
208						1.75	1.875															5.714	5.8571							7.75				9.666						12.5	13.5		14.666		15.666
209						1.75	1.875															5.714	5.8571							7.75				9.666						12.5	13.5		14.666		15.666
210						1.75	1.875															5.714	5.8571							7.75				9.666						12.5	13.5		14.666		15.666
