# Supplementary material for: Roles of the zona pellucida in gamete fusion and of the perivitelline space in blocking polyspermy in mice
Source: EMBO Rep. 2025 Dec 8;27(3):774–92. doi: 10.1038/s44319-025-00670-8 (PMC12894720; doi:10.1038/s44319-025-00670-8)
Supplement: Supplementary file 14 — Figure Source Data for Appendix [file 44319_2025_670_MOESM14_ESM.zip › Appendix/Appendix Fig S2/Appendix Fig S2 C Fig S2D.xlsx]

## Sheet: Fig EVS2
	post fusion time (min)
oocyte	engulfment	PB2 starts	PB2 90°	PB2 full released
1	30	28	54	72
2	20	29		68
3	23	28
4	23		57	80
5	24		45	60
6	24		52	68
7	25			63
8	29			66
9	23
10	21
11	22
12	24
13	30			88
14	25			92
15				71
16	22	26	48
17			40
18	23		46	71
